# Supplementary material for: The Effect of Complex Forming Cations on the Thermophysical Properties of Beryllium and Uranium Fluoride Salts for Nuclear Reactor Applications
Source: ACS Phys Chem Au. 2025 Oct 16;5(6):579–88. doi: 10.1021/acsphyschemau.5c00043 (PMC12670301; doi:10.1021/acsphyschemau.5c00043)
Supplement: Supplementary file 1 [file pg5c00043_si_001.zip]

Archive with 2 entries (2 files):
- J-69 Supplemental/Viscosity Data.xlsx
- J-69 Supplemental/Density Data.xlsx
