# Supplementary material for: The Effect of Complex Forming Cations on the Thermophysical Properties of Beryllium and Uranium Fluoride Salts for Nuclear Reactor Applications
Source: ACS Phys Chem Au. 2025 Oct 16;5(6):579–88. doi: 10.1021/acsphyschemau.5c00043 (PMC12670301; doi:10.1021/acsphyschemau.5c00043)
Supplement: Supplementary file 1 [file pg5c00043_si_001.zip › J-69 Supplemental/Viscosity Data.xlsx]

## Sheet: Info
Supplementary Data for Manuscript:
The Effect of Complex Forming Cations on the Thermophysical Properties of Beryllium and Uranium Fluoride Salts for Nuclear Reactor Applications
D. Nathanael Gardner, Maximilien Denis, Michael Borrello, Christian Sclafani, Raluca O. Scarlat*
Department of Nuclear Engineering, University of California, Berkeley, CA 94720, USA
* author to whom correspondence should be addressed: scarlat@berkeley.edu
Date of last edit: 2025-08-04
	TOC		Tab 1	Raw data for FLiBe viscosity
			Tab 2	Raw data for FNaBe viscosity
			Tab 3	Raw data for UZrFNaBe viscosity
			Tab 4	Literature compilation of fluoroberyllates viscosity

## Sheet: 1 FLiBe Fig. 4
Anton Par MCR702e instrument output file
Point No.	Time	Temperature	Shear Stress	Viscosity	Torque	Status
	[min]	[°C]	[Pa]	[mPa·s]	[mN·m]
1	1	480.21	0.56639	11.329	0.010644	Dy_auto
2	2	480.22	0.56678	11.336	0.010652	Dy_auto
3	3	480.63	0.56375	11.275	0.010595	Dy_auto
4	4	481.72	0.56032	11.206	0.01053	Dy_auto
5	5	483.29	0.55543	11.109	0.010438	Dy_auto
6	6	485.01	0.54982	10.996	0.010333	Dy_auto
7	7	486.75	0.54461	10.892	0.010235	Dy_auto
8	8	488.52	0.54063	10.813	0.01016	Dy_auto
9	9	490.36	0.53423	10.685	0.01004	Dy_auto
10	10	492.26	0.52782	10.556	0.0099194	Dy_auto
11	11	494.18	0.52227	10.445	0.009815	Dy_auto
12	12	496.11	0.51694	10.339	0.0097148	Dy_auto
13	13	498.06	0.51254	10.251	0.0096321	Dy_auto
14	14	500.02	0.50852	10.17	0.0095567	Dy_auto
15	15	501.99	0.50399	10.08	0.0094714	Dy_auto
16	16	503.97	0.49959	9.9919	0.0093889	Dy_auto
17	17	505.94	0.49394	9.8789	0.0092827	Dy_auto
18	18	507.91	0.48918	9.7839	0.0091933	Dy_auto
19	19	509.89	0.48388	9.6777	0.0090935	Dy_auto
20	20	511.87	0.47925	9.585	0.0090065	Dy_auto
21	21	513.87	0.47464	9.4928	0.0089199	Dy_auto
22	22	515.87	0.4709	9.4179	0.0088496	Dy_auto
23	23	517.86	0.46689	9.3379	0.0087743	Dy_auto
24	24	519.85	0.46257	9.2514	0.008693	Dy_auto
25	25	521.84	0.45843	9.1687	0.0086154	Dy_auto
26	26	523.84	0.4546	9.092	0.0085434	Dy_auto
27	27	525.85	0.45091	9.0183	0.008474	Dy_auto
28	28	527.84	0.44748	8.9497	0.0084096	Dy_auto
29	29	529.84	0.44414	8.8827	0.0083467	Dy_auto
30	30	531.85	0.44098	8.8195	0.0082873	Dy_auto
31	31	533.84	0.43672	8.7343	0.0082073	Dy_auto
32	32	535.84	0.43326	8.6651	0.0081422	Dy_auto
33	33	537.84	0.42948	8.5896	0.0080713	Dy_auto
34	34	539.83	0.42686	8.5372	0.0080221	Dy_auto
35	35	541.84	0.42344	8.4688	0.0079578	Dy_auto
36	36	543.84	0.4201	8.402	0.007895	Dy_auto
37	37	545.84	0.41677	8.3405	0.0078323	Dy_auto
38	38	547.84	0.41369	8.2739	0.0077746	Dy_auto
39	39	549.85	0.4105	8.21	0.0077145	Dy_auto
40	40	551.85	0.40723	8.1446	0.0076531	Dy_auto
41	41	553.84	0.4041	8.082	0.0075943	Dy_auto
42	42	555.84	0.40119	8.0238	0.0075396	Dy_auto
43	43	557.85	0.39879	7.9758	0.0074945	Dy_auto
44	44	559.85	0.39642	7.9284	0.0074499	Dy_auto
45	45	561.85	0.39453	7.8906	0.0074144	Dy_auto
46	46	563.86	0.39235	7.847	0.0073735	Dy_auto
47	47	565.87	0.39052	7.8103	0.007339	Dy_auto
48	48	567.87	0.38871	7.7742	0.0073051	Dy_auto
49	49	569.88	0.38694	7.7388	0.0072718	Dy_auto
50	50	571.88	0.38517	7.7034	0.0072385	Dy_auto
51	51	573.88	0.38319	7.6638	0.0072013	Dy_auto
52	52	575.88	0.3816	7.632	0.0071714	Dy_auto
53	53	577.87	0.37999	7.5998	0.0071412	Dy_auto
54	54	579.86	0.37869	7.5738	0.0071168	Dy_auto
55	55	581.85	0.37691	7.5381	0.0070833	Dy_auto
56	56	583.85	0.37466	7.4931	0.007041	Dy_auto
57	57	585.83	0.3726	7.452	0.0070023	Dy_auto
58	58	587.83	0.37084	7.4168	0.0069693	Dy_auto
59	59	589.82	0.36926	7.3851	0.0069395	Dy_auto
60	60	591.82	0.36827	7.3654	0.006921	Dy_auto
61	61	593.82	0.36686	7.3371	0.0068944	Dy_auto

## Sheet: 2 NaFBe Fig. 7
	Anton Par MCR702e instrument output file																								Example data post-processing
	Point No.	Time	Temperature	Shear Stress	Viscosity	Torque	Status	Point No.	Time	Temperature	Shear Stress	Viscosity	Torque	Status	Point No.	Time	Temperature	Shear Stress	Viscosity	Torque	Status	Inverse T	Inverse T	Inverse T	inverse T	stdev(inverse t)	ln (visc)	ln (visc)	ln visc)	av(ln(visc))	st dev(ln(visc))	av(visc)	stdev(visc)
		[min]	[°C]	[Pa]	[mPa·s]	[mN·m]			[min]	[°C]	[Pa]	[mPa·s]	[mN·m]			[min]	[°C]	[Pa]	[mPa·s]	[mN·m]					[1/K]
Run name ->	5	5	5	5	5	5	5	4	4	4	4	4	4	4	3	3	3	3	3	3	3	5	4	3			5	4	3
	1	1.361	400.13	5.4878	109.76	0.10313	Dy_auto	1	1.361	400.08	5.2364	104.73	0.098408	Dy_auto	1	1.361	400.12	5.0825	101.65	0.095515	Dy_auto	0.00148527	0.00148538	0.00148529	0.00148531	5.83703e-08	4.6983	4.65139	4.62154	4.66793	0.0315941	105.38	3.34264	0.0317199
	2	2.721	400.21	5.4839	109.68	0.10306	Dy_auto	2	2.721	400.17	5.2403	104.81	0.098482	Dy_auto	2	2.721	400.21	5.0666	101.34	0.095218	Dy_auto	0.00148509	0.00148518	0.00148509	0.00148512	5.09367e-08	4.69757	4.65215	4.61848	4.66667	0.0324069	105.277	3.42074	0.0324929
	3	4.082	401.28	5.3691	107.38	0.1009	Dy_auto	3	4.082	401.33	5.1431	102.86	0.096654	Dy_auto	3	4.082	401.39	4.9592	99.185	0.093198	Dy_auto	0.00148273	0.00148262	0.00148249	0.00148262	1.21064e-07	4.67637	4.63337	4.59699	4.64655	0.0324443	103.142	3.35152	0.0324943
	4	5.442	403.7	5.1673	103.35	0.097109	Dy_auto	4	5.442	403.76	4.9739	99.476	0.093474	Dy_auto	4	5.442	403.83	4.7717	95.434	0.089675	Dy_auto	0.00147743	0.0014773	0.00147715	0.00147729	1.41995e-07	4.63812	4.59992	4.55843	4.60963	0.0325425	99.42	3.23194	0.0325079
	5	6.803	406.69	4.9382	98.763	0.092804	Dy_auto	5	6.803	406.74	4.7559	95.117	0.089378	Dy_auto	5	6.803	406.78	4.5601	91.201	0.085698	Dy_auto	0.00147093	0.00147083	0.00147074	0.00147083	9.75516e-08	4.59272	4.55511	4.51307	4.56434	0.0325337	95.027	3.08783	0.0324942
	6	8.163	409.8	4.702	94.039	0.088364	Dy_auto	6	8.163	409.83	4.5606	91.211	0.085708	Dy_auto	6	8.163	409.85	4.3709	87.416	0.082142	Dy_auto	0.00146424	0.00146417	0.00146413	0.00146418	5.3952e-08	4.54371	4.51318	4.47068	4.52104	0.0299476	90.8887	2.71342	0.0298543
	7	9.524	412.96	4.4895	89.786	0.084371	Dy_auto	7	9.524	412.98	4.3556	87.112	0.081856	Dy_auto	7	9.524	413.01	4.2357	84.716	0.079601	Dy_auto	0.00145749	0.00145745	0.00145739	0.00145744	5.34559e-08	4.49743	4.46719	4.4393	4.47995	0.0237379	87.2047	2.07086	0.0237471
	8	10.884	416.2	4.2954	85.907	0.080724	Dy_auto	8	10.884	416.21	4.1645	83.289	0.078264	Dy_auto	8	10.884	416.23	4.0599	81.195	0.076297	Dy_auto	0.00145064	0.00145062	0.00145058	0.00145061	3.21432e-08	4.45327	4.42232	4.39685	4.4356	0.0230696	83.4637	1.92763	0.0230954
	9	12.245	419.47	4.1021	82.041	0.07709	Dy_auto	9	12.245	419.48	3.9955	79.909	0.075087	Dy_auto	9	12.245	419.5	3.8967	77.933	0.073231	Dy_auto	0.00144379	0.00144377	0.00144373	0.00144377	3.18404e-08	4.40722	4.38089	4.35585	4.39296	0.0209739	79.961	1.67749	0.0209788
	10	13.605	422.76	3.925	78.501	0.073764	Dy_auto	10	13.605	422.77	3.8285	76.57	0.07195	Dy_auto	10	13.605	422.78	3.7348	74.694	0.070188	Dy_auto	0.00143697	0.00143695	0.00143693	0.00143695	2.06482e-08	4.36311	4.33821	4.3134	4.34906	0.020294	76.5883	1.55426	0.0202936
	11	14.966	426.06	3.7367	74.734	0.070224	Dy_auto	11	14.966	426.07	3.6622	73.243	0.068824	Dy_auto	11	14.966	426.07	3.5842	71.683	0.067358	Dy_auto	0.00143019	0.00143017	0.00143017	0.00143017	1.18091e-08	4.31394	4.29378	4.27225	4.30606	0.0170229	73.22	1.24567	0.0170127
	12	16.327	429.38	3.5843	71.685	0.06736	Dy_auto	12	16.327	429.37	3.5145	70.29	0.066048	Dy_auto	12	16.327	429.39	3.4369	68.738	0.06459	Dy_auto	0.00142343	0.00142345	0.00142341	0.00142343	2.02614e-08	4.27228	4.25263	4.2303	4.26425	0.0171499	70.2377	1.20368	0.0171372
	13	17.687	432.69	3.4268	68.534	0.0644	Dy_auto	13	17.687	432.69	3.3788	67.577	0.063499	Dy_auto	13	17.687	432.7	3.2947	65.894	0.061918	Dy_auto	0.00141675	0.00141675	0.00141673	0.00141674	1.15883e-08	4.22733	4.21327	4.18805	4.22236	0.0162503	67.335	1.09128	0.0162067
	14	19.048	436.01	3.2798	65.594	0.061637	Dy_auto	14	19.048	436	3.2361	64.722	0.060817	Dy_auto	14	19.048	436	3.1545	63.091	0.059283	Dy_auto	0.00141012	0.00141014	0.00141014	0.00141013	1.14804e-08	4.18348	4.1701	4.14458	4.17875	0.0161366	64.469	1.03739	0.0160913
	15	20.408	439.32	3.1356	62.711	0.058927	Dy_auto	15	20.408	439.3	3.1048	62.096	0.058348	Dy_auto	15	20.408	439.32	3.0264	60.528	0.056875	Dy_auto	0.00140357	0.00140361	0.00140357	0.00140358	2.27483e-08	4.13854	4.12868	4.10311	4.13908	0.0149307	61.7783	0.919078	0.014877
	16	21.769	442.65	3.0057	60.113	0.056487	Dy_auto	16	21.769	442.63	2.979	59.581	0.055985	Dy_auto	16	21.769	442.65	2.9054	58.108	0.054602	Dy_auto	0.00139704	0.00139708	0.00139704	0.00139705	2.25371e-08	4.09623	4.08734	4.0623	4.09722	0.0143654	59.2673	0.848055	0.014309
	17	23.129	445.98	2.8794	57.589	0.054112	Dy_auto	17	23.129	445.97	2.8555	57.109	0.053664	Dy_auto	17	23.129	445.99	2.7854	55.708	0.052346	Dy_auto	0.00139057	0.00139059	0.00139055	0.00139057	1.93368e-08	4.05333	4.04496	4.02012	4.05479	0.0141027	56.802	0.798009	0.014049
	18	24.49	449.31	2.7596	55.193	0.051862	Dy_auto	18	24.49	449.29	2.7382	54.762	0.051459	Dy_auto	18	24.49	449.32	2.6662	53.322	0.050105	Dy_auto	0.00138416	0.0013842	0.00138414	0.00138417	2.92663e-08	4.01084	4.003	3.97635	4.01188	0.014762	54.4257	0.8	0.0146989
	19	25.85	452.64	2.6474	52.947	0.049752	Dy_auto	19	25.85	452.62	2.6272	52.544	0.049373	Dy_auto	19	25.85	452.63	2.5563	51.125	0.04804	Dy_auto	0.00137781	0.00137785	0.00137783	0.00137783	1.89841e-08	3.96929	3.96165	3.93427	3.97011	0.0150349	52.2053	0.781427	0.0149683
	20	27.211	455.95	2.5425	50.85	0.047781	Dy_auto	20	27.211	455.94	2.5256	50.512	0.047463	Dy_auto	20	27.211	455.95	2.4408	48.816	0.04587	Dy_auto	0.00137155	0.00137157	0.00137155	0.00137156	1.0861e-08	3.92888	3.92221	3.88806	3.92827	0.0178792	50.0593	0.889932	0.0177776
	21	28.571	459.34	2.43	48.631	0.045667	Dy_auto	21	28.571	459.37	2.4231	48.463	0.045538	Dy_auto	21	28.571	459.36	2.3452	46.904	0.044073	Dy_auto	0.00136521	0.00136515	0.00136517	0.00136518	2.84687e-08	3.88426	3.8808	3.8481	3.88757	0.0162918	47.9993	0.777548	0.0161992
	22	29.932	462.76	2.3435	46.87	0.044041	Dy_auto	22	29.932	462.79	2.3127	46.253	0.043462	Dy_auto	22	29.932	462.78	2.2486	44.971	0.042257	Dy_auto	0.00135886	0.00135881	0.00135882	0.00135883	2.82047e-08	3.84738	3.83413	3.80602	3.84487	0.0172446	46.0313	0.79095	0.0171829
	23	31.293	466.06	2.2574	45.148	0.042423	Dy_auto	23	31.293	466.08	2.2331	44.662	0.041968	Dy_auto	23	31.293	466.08	2.1572	43.143	0.04054	Dy_auto	0.0013528	0.00135276	0.00135276	0.00135277	2.11311e-08	3.80995	3.79912	3.76452	3.80642	0.0193745	44.3177	0.853983	0.0192696
	24	32.653	469.36	2.1715	43.429	0.040809	Dy_auto	24	32.653	469.38	2.1393	42.785	0.040204	Dy_auto	24	32.653	469.37	2.0708	41.415	0.038917	Dy_auto	0.00134678	0.00134675	0.00134677	0.00134677	1.81378e-08	3.77113	3.75619	3.72364	3.76536	0.019827	42.543	0.83983	0.0197407
	25	34.014	472.69	2.0978	41.955	0.039424	Dy_auto	25	34.014	472.7	2.0578	41.156	0.038673	Dy_auto	25	34.014	472.69	1.9921	39.841	0.037438	Dy_auto	0.00134077	0.00134075	0.00134077	0.00134076	1.03787e-08	3.7366	3.71737	3.6849	3.72885	0.0213359	40.984	0.871564	0.021266
	26	35.374	476.02	2.0278	40.556	0.038109	Dy_auto	26	35.374	476.02	1.9747	39.494	0.037111	Dy_auto	26	35.374	476.03	1.9128	38.256	0.035947	Dy_auto	0.00133481	0.00133481	0.00133479	0.0013348	1.02866e-08	3.70268	3.67615	3.6443	3.6888	0.0238665	39.4353	0.939887	0.0238336
	27	36.735	479.34	1.9577	39.153	0.036791	Dy_auto	27	36.735	479.35	1.9013	38.025	0.03573	Dy_auto	27	36.735	479.35	1.8379	36.757	0.034539	Dy_auto	0.00132892	0.0013289	0.0013289	0.00132891	1.01961e-08	3.66748	3.63824	3.60433	3.65152	0.0258044	37.9783	0.978719	0.0257705
	28	38.095	482.67	1.8768	37.535	0.03527	Dy_auto	28	38.095	482.68	1.8434	36.868	0.034644	Dy_auto	28	38.095	482.68	1.7701	35.403	0.033266	Dy_auto	0.00132307	0.00132305	0.00132305	0.00132305	1.01064e-08	3.62527	3.60734	3.5668	3.6171	0.0244579	36.602	0.890477	0.0243286
	29	39.456	485.99	1.8088	36.176	0.033993	Dy_auto	29	39.456	486.01	1.7752	35.503	0.033361	Dy_auto	29	39.456	486.01	1.7034	34.068	0.032011	Dy_auto	0.00131728	0.00131725	0.00131725	0.00131726	2.00361e-08	3.5884	3.56962	3.52836	3.58133	0.0250774	35.249	0.879129	0.0249406
	30	40.816	489.32	1.744	34.879	0.032774	Dy_auto	30	40.816	489.33	1.7226	34.452	0.032373	Dy_auto	30	40.816	489.34	1.6389	32.777	0.030799	Dy_auto	0.00131153	0.00131151	0.00131149	0.00131151	1.72006e-08	3.55188	3.53957	3.48973	3.54795	0.0268704	34.036	0.907154	0.0266528
	31	42.177	492.65	1.68	33.599	0.031572	Dy_auto	31	42.177	492.65	1.6701	33.401	0.031386	Dy_auto	31	42.177	492.67	1.5763	31.525	0.029623	Dy_auto	0.00130582	0.00130582	0.00130579	0.00130581	1.96892e-08	3.5145	3.50859	3.45078	3.51278	0.0287463	32.8417	0.934526	0.0284555
	32	43.537	495.97	1.6305	32.609	0.030641	Dy_auto	32	43.537	495.99	1.617	32.339	0.030388	Dy_auto	32	43.537	495.99	1.5177	30.354	0.028523	Dy_auto	0.00130019	0.00130015	0.00130015	0.00130016	1.95196e-08	3.48459	3.47627	3.41293	3.47948	0.0320006	31.7673	1.00544	0.0316501
	33	44.898	499.3	1.5837	31.673	0.029762	Dy_auto	33	44.898	499.32	1.5685	31.37	0.029477	Dy_auto	33	44.898	499.31	1.4641	29.282	0.027515	Dy_auto	0.00129458	0.00129455	0.00129457	0.00129457	1.6759e-08	3.45546	3.44585	3.37697	3.44711	0.0349563	30.775	1.06293	0.0345388
	34	46.259	502.63	1.5436	30.871	0.029008	Dy_auto	34	46.259	502.65	1.5153	30.305	0.028477	Dy_auto	34	46.259	502.65	1.4106	28.213	0.02651	Dy_auto	0.00128903	0.00128899	0.00128899	0.001289	1.91858e-08	3.42982	3.41131	3.33978	3.41553	0.0388249	29.7963	1.14318	0.0383665
	35	47.619	505.96	1.5056	30.112	0.028294	Dy_auto	35	47.619	505.98	1.4731	29.461	0.027684	Dy_auto	35	47.619	505.98	1.364	27.279	0.025633	Dy_auto	0.00128352	0.00128348	0.00128348	0.00128349	1.90222e-08	3.40492	3.38307	3.30612	3.38672	0.0423742	28.9507	1.21156	0.041849
	36	48.98	509.29	1.4623	29.247	0.027482	Dy_auto	36	48.98	509.31	1.4328	28.655	0.026926	Dy_auto	36	48.98	509.29	1.3213	26.426	0.024831	Dy_auto	0.00127805	0.00127802	0.00127805	0.00127804	1.88606e-08	3.37578	3.35533	3.27435	3.35972	0.0437975	28.1093	1.21458	0.0432093
	37	50.34	512.62	1.4344	28.688	0.026957	Dy_auto	37	50.34	512.64	1.3997	27.995	0.026306	Dy_auto	37	50.34	512.63	1.2866	25.732	0.024179	Dy_auto	0.00127264	0.0012726	0.00127262	0.00127262	1.61956e-08	3.35648	3.33203	3.24774	3.33754	0.0465797	27.4717	1.26224	0.0459471
	38	51.701	515.96	1.4094	28.187	0.026486	Dy_auto	38	51.701	515.97	1.369	27.38	0.025727	Dy_auto	38	51.701	515.97	1.26	25.199	0.023679	Dy_auto	0.00126725	0.00126723	0.00126723	0.00126724	9.27169e-09	3.33886	3.30981	3.2268	3.31841	0.0474833	26.922	1.2621	0.04688
	39	53.061	519.28	1.4026	28.053	0.02636	Dy_auto	39	53.061	519.3	1.3429	26.858	0.025238	Dy_auto	39	53.061	519.3	1.2335	24.669	0.023181	Dy_auto	0.00126194	0.00126191	0.00126191	0.00126192	1.83881e-08	3.3341	3.29056	3.20555	3.30055	0.0533828	26.5267	1.40124	0.0528237
	40	54.422	522.61	1.3577	27.153	0.025515	Dy_auto	40	54.422	522.63	1.3196	26.393	0.0248	Dy_auto	40	54.422	522.62	1.2026	24.052	0.0226	Dy_auto	0.00125666	0.00125663	0.00125664	0.00125664	1.57916e-08	3.30149	3.2731	3.18022	3.28343	0.0517892	25.866	1.31968	0.05102
	41	55.782	525.95	1.3355	26.71	0.025098	Dy_auto	41	55.782	525.96	1.2823	25.645	0.024098	Dy_auto	41	55.782	525.95	1.1693	23.386	0.021975	Dy_auto	0.00125141	0.00125139	0.00125141	0.0012514	9.04132e-09	3.28504	3.24435	3.15214	3.25661	0.0555985	25.247	1.38589	0.0548934
	42	57.143	529.27	1.3031	26.062	0.024489	Dy_auto	42	57.143	529.29	1.2419	24.838	0.023339	Dy_auto	42	57.143	529.29	1.1359	22.718	0.021346	Dy_auto	0.00124623	0.0012462	0.0012462	0.00124621	1.79331e-08	3.26048	3.21237	3.12316	3.22818	0.0568915	24.5393	1.38142	0.0562941
	43	58.503	532.59	1.2666	25.331	0.023803	Dy_auto	43	58.503	532.63	1.2024	24.047	0.022596	Dy_auto	43	58.503	532.61	1.101	22.021	0.020692	Dy_auto	0.0012411	0.00124103	0.00124106	0.00124106	3.08048e-08	3.23203	3.18001	3.092	3.19871	0.057793	23.7997	1.36257	0.0572517
	44	59.864	535.93	1.2297	24.594	0.02311	Dy_auto	44	59.864	535.95	1.1675	23.35	0.021942	Dy_auto	44	59.864	535.94	1.066	21.319	0.020033	Dy_auto	0.00123597	0.00123594	0.00123596	0.00123596	1.52759e-08	3.2025	3.1506	3.0596	3.16976	0.0590621	23.0877	1.34982	0.058465
	45	61.224	539.26	1.2075	24.151	0.022693	Dy_auto	45	61.224	539.27	1.1375	22.749	0.021377	Dy_auto	45	61.224	539.27	1.0328	20.657	0.01941	Dy_auto	0.00123091	0.00123089	0.00123089	0.0012309	8.74749e-09	3.18433	3.12452	3.02805	3.14145	0.0643835	22.519	1.43566	0.0637533
	46	62.585	542.58	1.1671	23.341	0.021933	Dy_auto	46	62.585	542.61	1.0982	21.964	0.020639	Dy_auto	46	62.585	542.6	1.001	20.02	0.018812	Dy_auto	0.0012259	0.00122585	0.00122587	0.00122587	2.29552e-08	3.15021	3.0894	2.99673	3.11013	0.0631063	21.775	1.36236	0.0625655
	47	63.946	545.92	1.1302	22.604	0.02124	Dy_auto	47	63.946	545.94	1.0625	21.25	0.019968	Dy_auto	47	63.946	545.93	0.96934	19.386	0.018217	Dy_auto	0.0012209	0.00122087	0.00122088	0.00122088	1.49055e-08	3.11813	3.05636	2.96455	3.07964	0.0630973	21.08	1.31923	0.0625821
	48	65.306	549.25	1.0962	21.924	0.020601	Dy_auto	48	65.306	549.26	1.0329	20.658	0.019411	Dy_auto	48	65.306	549.27	0.93929	18.786	0.017652	Dy_auto	0.00121595	0.00121594	0.00121592	0.00121594	1.47851e-08	3.08758	3.0281	2.93311	3.05003	0.0636151	20.456	1.28902	0.0630143
	49	66.667	552.59	1.0665	21.33	0.020043	Dy_auto	49	66.667	552.61	0.99726	19.945	0.018742	Dy_auto	49	66.667	552.6	0.90935	18.187	0.017089	Dy_auto	0.00121103	0.00121101	0.00121102	0.00121102	1.46657e-08	3.06011	2.99298	2.90071	3.01806	0.065344	19.8207	1.28613	0.0648885
	50	68.027	555.91	1.0312	20.623	0.019379	Dy_auto	50	68.027	555.94	0.96587	19.317	0.018152	Dy_auto	50	68.027	555.94	0.87913	17.583	0.016522	Dy_auto	0.00120619	0.00120614	0.00120614	0.00120616	2.51984e-08	3.02641	2.96099	2.86693	2.98629	0.0654565	19.1743	1.24517	0.0649393
	51	69.388	559.24	0.99911	19.982	0.018776	Dy_auto	51	69.388	559.28	0.93344	18.669	0.017542	Dy_auto	51	69.388	559.27	0.85072	17.014	0.015988	Dy_auto	0.00120136	0.0012013	0.00120132	0.00120133	3.00426e-08	2.99483	2.92686	2.83404	2.95508	0.065903	18.555	1.21436	0.0654465
	52	70.748	562.59	0.96653	19.331	0.018164	Dy_auto	52	70.748	562.6	0.91212	18.242	0.017142	Dy_auto	52	70.748	562.6	0.82303	16.461	0.015467	Dy_auto	0.00119654	0.00119653	0.00119653	0.00119653	8.26593e-09	2.96171	2.90373	2.80099	2.92688	0.0664564	18.0113	1.18297	0.0656793
	53	72.109	565.91	0.93408	18.682	0.017554	Dy_auto	53	72.109	565.93	0.88432	17.686	0.016619	Dy_auto	53	72.109	565.94	0.7969	15.938	0.014976	Dy_auto	0.00119181	0.00119178	0.00119177	0.00119179	2.16964e-08	2.92756	2.87277	2.76871	2.89613	0.0658818	17.4353	1.13417	0.06505
	54	73.469	569.24	0.90616	18.123	0.01703	Dy_auto	54	73.469	569.27	0.85595	17.119	0.016086	Dy_auto	54	73.469	569.26	0.77128	15.426	0.014495	Dy_auto	0.0011871	0.00118706	0.00118707	0.00118708	2.15252e-08	2.89718	2.84019	2.73605	2.86562	0.0667132	16.8893	1.11296	0.0658971
	55	74.83	572.58	0.87694	17.539	0.01648	Dy_auto	55	74.83	572.59	0.82637	16.527	0.01553	Dy_auto	55	74.83	572.59	0.7475	14.95	0.014048	Dy_auto	0.00118241	0.0011824	0.0011824	0.0011824	8.07181e-09	2.86443	2.805	2.70471	2.83476	0.0659128	16.3387	1.06531	0.0652019
	56	76.19	575.91	0.84312	16.863	0.015845	Dy_auto	56	76.19	575.92	0.79795	15.959	0.014996	Dy_auto	56	76.19	575.94	0.72425	14.485	0.013611	Dy_auto	0.00117777	0.00117776	0.00117773	0.00117775	2.11883e-08	2.82512	2.77002	2.67311	2.8038	0.0628354	15.769	0.980067	0.0621515
	57	77.551	579.24	0.81371	16.274	0.015292	Dy_auto	57	77.551	579.26	0.77136	15.427	0.014496	Dy_auto	57	77.551	579.26	0.70138	14.027	0.013181	Dy_auto	0.00117317	0.00117314	0.00117314	0.00117315	1.58921e-08	2.78957	2.73612	2.64098	2.77317	0.0614523	15.2427	0.926548	0.0607865
	58	78.912	582.58	0.78814	15.763	0.014812	Dy_auto	58	78.912	582.59	0.74739	14.948	0.014046	Dy_auto	58	78.912	582.59	0.67847	13.569	0.01275	Dy_auto	0.00116859	0.00116858	0.00116858	0.00116858	7.88426e-09	2.75767	2.70458	2.60779	2.74269	0.0620491	14.76	0.905508	0.0613488
	59	80.272	585.92	0.76349	15.27	0.014348	Dy_auto	59	80.272	585.92	0.72518	14.504	0.013628	Dy_auto	59	80.272	585.93	0.65731	13.146	0.012353	Dy_auto	0.00116405	0.00116405	0.00116404	0.00116404	7.82307e-09	2.72589	2.67442	2.57612	2.71357	0.0621317	14.3067	0.878275	0.0613892
	60	81.633	589.26	0.74244	14.849	0.013953	Dy_auto	60	81.633	589.26	0.69984	13.997	0.013152	Dy_auto	60	81.633	589.27	0.63738	12.748	0.011978	Dy_auto	0.00115954	0.00115954	0.00115953	0.00115954	7.76259e-09	2.69793	2.63884	2.54537	2.6831	0.0628073	13.8647	0.862819	0.0622315
	61	82.993	592.58	0.72087	14.418	0.013547	Dy_auto	61	82.993	592.59	0.67792	13.558	0.01274	Dy_auto	61	82.993	592.61	0.61777	12.355	0.01161	Dy_auto	0.00115509	0.00115508	0.00115505	0.00115508	2.03802e-08	2.66848	2.60698	2.51406	2.65369	0.0634752	13.4437	0.846088	0.0629358

## Sheet: 3 NaUFBe Fig. 7
		Anton Par MCR702e instrument output file
Run name ->	CC24 1							CC24 2							PP 1									Isothermal Hold Run
	Point No.	Time	Temperature	Shear Stress	Viscosity	Torque	Status	Point No.	Time	Temperature	Shear Stress	Viscosity	Torque	Status	Point No.	Time	Temperature	Shear Stress	Viscosity	Torque	Status			Point No.	Time	Temperature	Shear Stress	Viscosity	Torque	Status
																									[min]	[°C]	[Pa]	[mPa·s]	[mN·m]
		[min]	[°C]	[Pa]	[mPa·s]	[mN·m]			[min]	[°C]	[Pa]	[mPa·s]	[mN·m]			[min]	[°C]	[Pa]	[mPa·s]	[mN·m]				1	1	489.66	1.6066	32.133	0.030193	Dy_auto
	1	2.105	490.02	1.4467	28.934	0.031097	Dy_auto	1	2.105	490.03	1.5769	31.539	0.033896	Dy_auto	1	2.105	490.02	1.5703	31.406	0.029511	Dy_auto			2	2	489.76	1.5897	31.793	0.029875	Dy_auto
	2	4.211	490.97	1.4362	28.723	0.03087	Dy_auto	2	4.211	490.96	1.5661	31.323	0.033664	Dy_auto	2	4.211	490.99	1.553	31.06	0.029186	Dy_auto			3	3	489.82	1.6044	32.087	0.030151	Dy_auto
	3	6.316	495.21	1.3817	27.633	0.029699	Dy_auto	3	6.316	495.08	1.5074	30.148	0.032402	Dy_auto	3	6.316	495.59	1.4832	29.665	0.027875	Dy_auto			4	4	489.87	1.5916	31.831	0.029911	Dy_auto
	4	8.421	500.34	1.3178	26.356	0.028326	Dy_auto	4	8.421	500.18	1.4437	28.875	0.031033	Dy_auto	4	8.421	500.66	1.4162	28.323	0.026615	Dy_auto			5	5	489.9	1.584	31.679	0.029768	Dy_auto
	5	10.526	505.74	1.2564	25.129	0.027007	Dy_auto	5	10.526	505.61	1.3759	27.519	0.029575	Dy_auto	5	10.526	505.95	1.3545	27.09	0.025455	Dy_auto			6	6	489.93	1.5728	31.455	0.029557	Dy_auto
	6	12.632	511.33	1.1988	23.976	0.025768	Dy_auto	6	12.632	511.24	1.3102	26.204	0.028162	Dy_auto	6	12.632	511.5	1.2924	25.849	0.024288	Dy_auto			7	7	489.96	1.5718	31.437	0.02954	Dy_auto
	7	14.737	517	1.1437	22.874	0.024584	Dy_auto	7	14.737	516.96	1.2467	24.935	0.026799	Dy_auto	7	14.737	517.13	1.2347	24.697	0.023204	Dy_auto			8	8	489.97	1.5691	31.381	0.029488	Dy_auto
	8	16.842	522.72	1.0914	21.828	0.023459	Dy_auto	8	16.842	522.71	1.1889	23.779	0.025556	Dy_auto	8	16.842	522.84	1.1836	23.675	0.022244	Dy_auto			9	9	489.97	1.5654	31.308	0.029419	Dy_auto
	9	18.947	528.47	1.0436	20.872	0.022432	Dy_auto	9	18.947	528.47	1.1361	22.721	0.024419	Dy_auto	9	18.947	528.57	1.1285	22.571	0.021208	Dy_auto			10	10	489.98	1.5635	31.269	0.029382	Dy_auto
	10	21.053	534.25	0.99999	20	0.021495	Dy_auto	10	21.053	534.24	1.0864	21.728	0.023352	Dy_auto	10	21.053	534.33	1.075	21.501	0.020202	Dy_auto			11	11	489.99	1.5641	31.282	0.029394	Dy_auto
	11	23.158	540.04	0.95844	19.169	0.020602	Dy_auto	11	23.158	540.04	1.041	20.819	0.022376	Dy_auto	11	23.158	540.12	1.0306	20.614	0.019369	Dy_auto			12	12	490.01	1.5688	31.376	0.029483	Dy_auto
	12	25.263	545.81	0.9202	18.404	0.01978	Dy_auto	12	25.263	545.8	0.99949	19.99	0.021484	Dy_auto	12	25.263	545.86	0.98737	19.748	0.018556	Dy_auto			13	13	490.01	1.5693	31.386	0.029492	Dy_auto
	13	27.368	551.59	0.88641	17.728	0.019053	Dy_auto	13	27.368	551.59	0.9604	19.208	0.020644	Dy_auto	13	27.368	551.64	0.9554	19.109	0.017955	Dy_auto			14	14	490	1.5684	31.368	0.029475	Dy_auto
	14	29.474	557.38	0.85163	17.033	0.018306	Dy_auto	14	29.474	557.38	0.92259	18.452	0.019831	Dy_auto	14	29.474	557.44	0.92318	18.464	0.017349	Dy_auto			15	15	490	1.5769	31.538	0.029635	Dy_auto
	15	31.579	563.15	0.81609	16.322	0.017542	Dy_auto	15	31.579	563.14	0.88777	17.756	0.019083	Dy_auto	15	31.579	563.25	0.89668	17.934	0.016851	Dy_auto
	16	33.684	568.95	0.78461	15.692	0.016865	Dy_auto	16	33.684	568.92	0.85532	17.106	0.018385	Dy_auto	16	33.684	569.01	0.87206	17.442	0.016389	Dy_auto						av.	31.5549
	17	35.789	574.75	0.75456	15.091	0.016219	Dy_auto	17	35.789	574.73	0.82387	16.477	0.017709	Dy_auto	17	35.789	574.8	0.84732	16.947	0.015924	Dy_auto						st.dev.	0.284442
	18	37.895	580.52	0.72514	14.503	0.015587	Dy_auto	18	37.895	580.51	0.79503	15.901	0.017089	Dy_auto	18	37.895	580.6	0.817	16.34	0.015354	Dy_auto						rel.st.dev.	0.00901419
	19	40	586.3	0.69446	13.889	0.014927	Dy_auto	19	40	586.29	0.77032	15.407	0.016558	Dy_auto	19	40	586.37	0.78634	15.727	0.014778	Dy_auto
	20	42.105	592.09	0.6666	13.332	0.014329	Dy_auto	20	42.105	592.08	0.74447	14.889	0.016002	Dy_auto	20	42.105	592.16	0.75359	15.072	0.014162	Dy_auto

## Sheet: 4 Lit Compilation Fig. 11
																					773
Literature compilation of viscosity measurements for fluoroberyllates
Data Sources:
		Cantor 1968				S. Cantor, “PHYSICAL PROPERTIES OF MOLTEN-SALT REACTOR FUEL, COOLANT, AND FLUSH SALTS.,” ORNL-TM--2316, 4492893, Oct. 1968. doi: 10.2172/4492893
		Blanke 1956				B. C. Blanke, E. N. Bousquet, M. L. Curtis, and E. L. Murphy, “DENSITY AND VISCOSITY OF FUSED MIXTURES OF LITHIUM, BERYLLIUM, AND URANIUM FLUORIDES,” MLM–1086, 4274391, Dec. 1956. doi: 10.2172/4274391.
		Abe 1981				Y. Abe, O. Kosugiyama, and A. Nagashima, “Viscosity of LiF-BeF2 eutectic mixture (XBeF2 = 0.328) and LiF single salt at elevated temperatures,” J. Nucl. Mater., vol. 99, no. 2, pp. 173–183, Sep. 1981, doi: 10.1016/0022-3115(81)90186-0.
		Cantor 1969				S. Cantor, W. T. Ward, and C. T. Moynihan, “Viscosity and Density in Molten BeF2–LiF Solutions,” J. Chem. Phys., vol. 50, no. 7, pp. 2874–2879, Apr. 1969, doi: 10.1063/1.1671478.
		Merzlyakov 2018				A. V. Merzlyakov and V. V. Ignat’ev, “Measurement of the Kinematic Viscosity of Melted Mixtures of Sodium, Lithium, and Beryllium Fluorides and the Effect of the Eutectic Additive Cerium Trifluoride on the Viscosity,” At. Energy, vol. 124, no. 4, pp. 251–254, Aug. 2018, doi: 10.1007/s10512-018-0406-5.
		Tkacheva 2022				O. Yu. Tkacheva, A. V. Rudenko, A. A. Kataev, P. N. Mushnikov, A. S. Kholkina, and Yu. P. Zaikov, “The Viscosity of Molten Salts Based on the LiF–BeF2 System,” Russ. J. Non-Ferr. Met., vol. 63, no. 3, pp. 276–283, Jun. 2022, doi: 10.3103/S1067821222030117.
xBeF2	xUF4	xZrF4	xAlF3	xCeF3	xGdF3	xLiF	xNaF	xKF	complex CN=4	assoc F	tot F	brF	%trF	%brF	%dsF	%assocF	Ea	Ea uncertainty	Ea	Ea/R	exp((Ea/R)/T)	A	Melt	References	References and notes	Temperature range for data
									mol%								J/mol	J/mol	kJ/mol	K		m2/s				oC
0.34						0.66			0.34	1.36	1.34	0.02	0.985075	0.0149254	0	1	31219.1		31.2191	3754.55	128.652		LiF-BeF2	Cantor 1968	LiF-BeF2 (Abe 1981)
0.55						0.45			0.55	2.2	1.55	0.65	0.580645	0.419355	0	1	49477.2		49.4772	5950.36	2203.38		LiF-BeF3	Blanke 1956	LiF-BeF2 (Abe 1981)
0.5						0.5			0.5	2	1.5	0.5	0.666667	0.333333	0	1	46821.8		46.8218	5631	1457.68		LiF-BeF4	Blanke 1956	LiF-BeF2 (Abe 1981)
0.4333						0.5667			0.4333	1.7332	1.4333	0.2999	0.790763	0.209237	0	1	42047.4		42.0474	5056.82	693.538		LiF-BeF5	Blanke 1956	LiF-BeF2 (Abe 1981)
0.3733						0.6267			0.3733	1.4932	1.3733	0.1199	0.912692	0.0873079	0	1	35996.3		35.9963	4329.08	270.526		LiF-BeF6	Blanke 1956	LiF-BeF2 (Abe 1981)
0.31						0.69			0.31	1.24	1.31	FALSE	0.946565	0	0.0534351	0.946565	27762.5		27.7625	3338.85	75.1386		LiF-BeF7	Blanke 1956	LiF-BeF2 (Abe 1981)
0.1						0.9			0.1	0.4	1.1	FALSE	0.363636	0	0.636364	0.363636	12269.4		12.2694	1475.58	6.74566		LiF-BeF8	Blanke 1956	LiF-BeF2 (Abe 1981)
0.328						0.672			0.328	1.312	1.328	FALSE	0.987952	0	0.0120482	0.987952	33443		33.443	4022.01	181.838		LiF-BeF9	Abe 1981	LiF-BeF2 (Abe 1981)
0.9901						0.0099			0.9901	3.9604	1.9901	1.9703	0.00994925	0.990051	0	1	217442		217.442	26150.6	4.92271e+14		LiF-BeF10	Cantor 1969	LiF-BeF2 (Abe 1981)
0.9801						0.0199			0.9801	3.9204	1.9801	1.9403	0.0201	0.9799	0	1	198322		198.322	23851.1	2.51328e+13		LiF-BeF11	Cantor 1969	LiF-BeF2 (Abe 1981)
0.97						0.03			0.97	3.88	1.97	1.91	0.0304569	0.969543	0	1	183552		183.552	22074.8	2.52517e+12		LiF-BeF12	Cantor 1969	LiF-BeF2 (Abe 1981)
0.9601						0.0399			0.9601	3.8404	1.9601	1.8803	0.0407122	0.959288	0	1	170916		170.916	20555.2	3.53606e+11		LiF-BeF13	Cantor 1969	LiF-BeF2 (Abe 1981)
0.9491						0.0509			0.9491	3.7964	1.9491	1.8473	0.0522292	0.947771	0	1	164724		164.724	19810.5	1.34932e+11		LiF-BeF14	Cantor 1969	LiF-BeF2 (Abe 1981)
0.9301						0.0699			0.9301	3.7204	1.9301	1.7903	0.0724315	0.927569	0	1	156942		156.942	18874.5	4.02053e+10		LiF-BeF15	Cantor 1969	LiF-BeF2 (Abe 1981)
0.9102						0.0898			0.9102	3.6408	1.9102	1.7306	0.0940216	0.905978	0	1	146273		146.273	17591.4	7.64511e+09		LiF-BeF16	Cantor 1969	LiF-BeF2 (Abe 1981)
0.9002						0.0998			0.9002	3.6008	1.9002	1.7006	0.105042	0.894958	0	1	144139		144.139	17334.8	5.48535e+09		LiF-BeF17	Cantor 1969	LiF-BeF2 (Abe 1981)
0.85						0.15			0.85	3.4	1.85	1.55	0.162162	0.837838	0	1	125436		125.436	15085.5	2.98889e+08		LiF-BeF18	Cantor 1969	LiF-BeF2 (Abe 1981)
0.7999						0.2001			0.7999	3.1996	1.7999	1.3997	0.222346	0.777654	0	1	114558		114.558	13777.3	5.50144e+07		LiF-BeF19	Cantor 1969	LiF-BeF2 (Abe 1981)
0.75						0.25			0.75	3	1.75	1.25	0.285714	0.714286	0	1	102634		102.634	12343.2	8.60529e+06		LiF-BeF20	Cantor 1969	LiF-BeF2 (Abe 1981)
0.7						0.3			0.7	2.8	1.7	1.1	0.352941	0.647059	0	1	89872.3		89.8723	10808.5	1.18172e+06		LiF-BeF21	Cantor 1969	LiF-BeF2 (Abe 1981)
0.65						0.35			0.65	2.6	1.65	0.95	0.424242	0.575758	0	1	80374.6		80.3746	9666.22	269633		LiF-BeF22	Cantor 1969	LiF-BeF2 (Abe 1981)
0.6						0.4			0.6	2.4	1.6	0.8	0.5	0.5	0	1	72466.9		72.4669	8715.2	78787.8		LiF-BeF23	Cantor 1969	LiF-BeF2 (Abe 1981)
0.5501						0.4499			0.5501	2.2004	1.5501	0.6503	0.580479	0.419521	0	1	64684.6		64.6846	7779.27	23476.1		LiF-BeF24	Cantor 1969	LiF-BeF2 (Abe 1981)
0.5						0.5			0.5	2	1.5	0.5	0.666667	0.333333	0	1	58701.5		58.7015	7059.71	9254.61		LiF-BeF25	Cantor 1969	LiF-BeF2 (Abe 1981)
0.45						0.55			0.45	1.8	1.45	0.35	0.758621	0.241379	0	1	49580.4		49.5804	5962.77	2239.03		LiF-BeF26	Cantor 1969	LiF-BeF2 (Abe 1981)
0.4						0.6			0.4	1.6	1.4	0.2	0.857143	0.142857	0	1	42174.7		42.1747	5072.13	707.41		LiF-BeF27	Cantor 1969	LiF-BeF2 (Abe 1981)
0.36						0.64			0.36	1.44	1.36	0.08	0.941176	0.0588235	0	1	38283.6		38.2836	4604.16	386.149		LiF-BeF28	Cantor 1969	LiF-BeF2 (Abe 1981)
0.08	0.02					0.9			0.12	0.48	1.14	FALSE	0.421053	0	0.578947	0.421053	27236.8		27.2368	3275.63			LiF-BeF2-2UF4	Blanke 1956
0.18	0.02					0.8			0.22	0.88	1.24	FALSE	0.709677	0	0.290323	0.709677	24892.6		24.8926	2993.7			LiF-BeF2-2UF4	Blanke 1956
0.23	0.02					0.75			0.27	1.08	1.29	FALSE	0.837209	0	0.162791	0.837209	25804.3		25.8043	3103.34			LiF-BeF2-2UF4	Blanke 1956
0.28	0.02					0.7			0.32	1.28	1.34	FALSE	0.955224	0	0.0447761	0.955224	29972		29.972	3604.57			LiF-BeF2-2UF4	Blanke 1956
0.33	0.02					0.65			0.37	1.48	1.39	0.09	0.935252	0.0647482	0	1	30492.9		30.4929	3667.21			LiF-BeF2-2UF4	Blanke 1956
0.38	0.02					0.6			0.42	1.68	1.44	0.24	0.833333	0.166667	0	1	31982.2		31.9822	3846.32			LiF-BeF2-2UF4	Blanke 1956
0.52							0.48		0.52	2.08	1.52	0.56	0.631579	0.368421	0	1	51500		51.5	6193.63			NaF-BeF2	This work
0.21	0.102	0.0044			0.0004		0.6832		0.4206	1.6824	1.53	0.1524	0.900392	0.0996078	0	1	41000	2000	41	4930.85			NaF-BeF2-UF4-ZrF4	This work	Zr4+ CN = 6 to 9
0.21	0.04					0.75			0.29	1.16	1.33	FALSE	0.87218	0	0.12782	0.87218	33170.9		33.1709	3989.28			LiF-BeF2-4UF4	Blanke 1956
0.16	0.04					0.8			0.24	0.96	1.28	FALSE	0.75	0	0.25	0.75	21795.5		21.7955	2621.22			LiF-BeF2-4UF4	Blanke 1956
0.31	0.04					0.65			0.39	1.56	1.43	0.13	0.909091	0.0909091	0	1	36785		36.785	4423.93			LiF-BeF2-4UF4	Blanke 1956
0.26	0.04					0.7			0.34	1.36	1.38	FALSE	0.985507	0	0.0144928	0.985507	36621.2		36.6212	4404.23			LiF-BeF2-4UF4	Blanke 1956
0.36	0.04					0.6			0.44	1.76	1.48	0.28	0.810811	0.189189	0	1	34499.9		34.4999	4149.11			LiF-BeF2-4UF4	Blanke 1956
0.41	0.04					0.55			0.49	1.96	1.53	0.43	0.718954	0.281046	0	1	39249.9		39.2499	4720.38			LiF-BeF2-4UF4	Blanke 1956
0.46	0.04					0.5			0.54	2.16	1.58	0.58	0.632911	0.367089	0	1	59144.9		59.1449	7113.04			LiF-BeF2-4UF4	Blanke 1956
0.51	0.04					0.45			0.59	2.36	1.63	0.73	0.552147	0.447853	0	1	51465.4		51.4654	6189.47			LiF-BeF2-4UF4	Blanke 1956
0.56	0.04					0.4			0.64	2.56	1.68	0.88	0.47619	0.52381	0	1	75191.7		75.1917	9042.9			LiF-BeF2-4UF4	Blanke 1956
0	0.47					0.53			0.94	3.76	2.41	1.35	0.439834	0.560166	0	1	36618		36.618	4403.85			LiF-BeF2-47UF4	Blanke 1956
0.03	0.47					0.5			0.97	3.88	2.44	1.44	0.409836	0.590164	0	1	34114		34.114	4102.7			LiF-BeF2-47UF4	Blanke 1956
0.13	0.47					0.4			1.07	4.28	2.54	1.74	0.314961	0.685039	0	1	38196.7		38.1967	4593.71			LiF-BeF2-47UF4	Blanke 1956
0	0.35					0.65			0.7	2.8	2.05	0.75	0.634146	0.365854	0	1	34385		34.385	4135.29			LiF-BeF2-35UF4	Blanke 1956
0.05	0.35					0.6			0.75	3	2.1	0.9	0.571429	0.428571	0	1	48598.6		48.5986	5844.7			LiF-BeF2-35UF4	Blanke 1956
0.15	0.35					0.5			0.85	3.4	2.2	1.2	0.454545	0.545455	0	1	49141.5		49.1415	5909.98			LiF-BeF2-35UF4	Blanke 1956
0.25	0.35					0.4			0.95	3.8	2.3	1.5	0.347826	0.652174	0	1	67626.8		67.6268	8133.1			LiF-BeF2-35UF4	Blanke 1956
0.325	0.35					0.325			1.025	4.1	2.375	1.725	0.273684	0.726316	0	1	56918.4		56.9184	6845.27			LiF-BeF2-35UF4	Blanke 1956
0.1	0.2					0.7			0.5	2	1.7	0.3	0.823529	0.176471	0	1	41032.7		41.0327	4934.78			LiF-BeF2-20UF4	Blanke 1956
0.2	0.2					0.6			0.6	2.4	1.8	0.6	0.666667	0.333333	0	1	46730.6		46.7306	5620.03			LiF-BeF2-20UF4	Blanke 1956
0.3	0.2					0.5			0.7	2.8	1.9	0.9	0.526316	0.473684	0	1	57547.9		57.5479	6920.98			LiF-BeF2-20UF4	Blanke 1956
0.4	0.2					0.4			0.8	3.2	2	1.2	0.4	0.6	0	1	57083.5		57.0835	6865.13			LiF-BeF2-20UF4	Blanke 1956
0.22	0.08					0.7			0.38	1.52	1.46	0.06	0.958904	0.0410959	0	1	32361		32.361	3891.88			LiF-BeF2-8UF4	Blanke 1956
0.32	0.08					0.6			0.48	1.92	1.56	0.36	0.769231	0.230769	0	1	37711.3		37.7113	4535.33			LiF-BeF2-8UF4	Blanke 1956
0.46	0.08					0.46			0.62	2.48	1.7	0.78	0.541176	0.458824	0	1	56455.8		56.4558	6789.64			LiF-BeF2-8UF4	Blanke 1956
0.42	0.08					0.5			0.58	2.32	1.66	0.66	0.60241	0.39759	0	1	48063.4		48.0634	5780.33			LiF-BeF2-8UF4	Blanke 1956
0.18	0.12					0.7			0.42	1.68	1.54	0.14	0.909091	0.0909091	0	1	37004.4		37.0044	4450.32			LiF-BeF2-12UF4	Blanke 1956
0.38	0.12					0.5			0.62	2.48	1.74	0.74	0.574713	0.425287	0	1	50567.3		50.5673	6081.46			LiF-BeF2-12UF4	Blanke 1956
0.28	0.12					0.6			0.52	2.08	1.64	0.44	0.731707	0.268293	0	1	39805.6		39.8056	4787.21			LiF-BeF2-12UF4	Blanke 1956
0.24	0.06					0.7			0.36	1.44	1.42	0.02	0.985915	0.0140845	0	1	36019.4		36.0194	4331.85			LiF-BeF2-6UF4	Blanke 1956
0.34	0.06					0.6			0.46	1.84	1.52	0.32	0.789474	0.210526	0	1	38721.9		38.7219	4656.88			LiF-BeF2-6UF4	Blanke 1956
0.44	0.06					0.5			0.56	2.24	1.62	0.62	0.617284	0.382716	0	1	46134.1		46.1341	5548.29			LiF-BeF2-6UF4	Blanke 1956
0.288						0.07	0.642		0.288	1.152	1.288	FALSE	0.89441	0	0.10559	0.89441	24309.3		24.3093	2923.9		2.93	NaF-LiF-BeF2	Merzlyakov & Ignat’ev 2018		525-794
0.213						0.22	0.567		0.213	0.852	1.213	FALSE	0.702391	0	0.297609	0.702391	21250.9		21.2509	2556.04		2.13	NaF-LiF-BeF2	Merzlyakov & Ignat’ev 2018		578-792
0.27						0.15	0.58		0.27	1.08	1.27	FALSE	0.850394	0	0.149606	0.850394	26369.4		26.3694	3171.69		3.66	NaF-LiF-BeF2	Merzlyakov & Ignat’ev 2018		475-800
0.2673				0.01		0.1485	0.5742			1.0692	1.2873	FALSE	0.830576	0	0.169424	0.830576	15349.1		15.3491	1846.18		2.91	NaF-LiF-BeF2-CeF3	Merzlyakov & Ignat’ev 2018	CeF3 not counted as complex former	450-805
			0.434783					0.565217	0.652174	2.6087	1.86957	0.73913	0.604651	0.395349	0	1	51563.4		51.5634	6202		5.28	KF-AlF3	Tkacheva 2024		761-800
0.34						0.66			0.34	1.36	1.34	0.02	0.985075	0.0149254	0	1	15401.5		15.4015	1852.25			LiF-BeF2	Tkacheva 2022
0.27						0.73			0.27	1.08	1.27	FALSE	0.850394	0	0.149606	0.850394	13066.1		13.0661	1571.39			LiF-BeF2	Tkacheva 2022
0.27	0.01					0.72			0.28	1.16	1.3	FALSE	0.892308	0	0.107692	0.892308	12882		12.882	1549.25			LiF-BeF2-1UF4	Tkacheva 2022
0.27	0.02					0.71			0.29	1.24	1.33	FALSE	0.932331	0	0.0676692	0.932331	14223.8		14.2238	1710.61			LiF-BeF2-2UF4	Tkacheva 2022
																								g/cc
																								wt%F
																								gF/cc
																								molF/cc
																								Tkacheva 2022
