# Supplementary material for: The Effect of Complex Forming Cations on the Thermophysical Properties of Beryllium and Uranium Fluoride Salts for Nuclear Reactor Applications
Source: ACS Phys Chem Au. 2025 Oct 16;5(6):579–88. doi: 10.1021/acsphyschemau.5c00043 (PMC12670301; doi:10.1021/acsphyschemau.5c00043)
Supplement: Supplementary file 1 [file pg5c00043_si_001.zip › J-69 Supplemental/Density Data.xlsx]

## Sheet: Info
Supplementary Data for Manuscript:
The Effect of Complex Forming Cations on the Thermophysical Properties of Beryllium and Uranium Fluoride Salts for Nuclear Reactor Applications
D. Nathanael Gardner, Maximilien Denis, Michael Borrello, Christian Sclafani, Raluca O. Scarlat*
Department of Nuclear Engineering, University of California, Berkeley, CA 94720, USA
* author to whom correspondence should be addressed: scarlat@berkeley.edu
Date of last edit: 2025-08-25
	TOC		Tab 1	Calibration of Bobber Volume Using NIST-traceable fluids
			Tab 2	Temperature reading calibration by comparison to observed melting point for different salts (Fig 2)
			Tab 3	FLiBe Density Data (Fig 2)
			Tab 4	FNaBe Density Data (Fig 5)
			Tab 5	UZrFNaBe Density Data (Fig 5)
			Tab 6	Thermal Expansivity Equations (Fig 9)
			Tab 7	Fig 5 Data

## Sheet: 1 Volume Calibration
Calibration of Bobber Volume Using NIST-traceable fluids												Thermal expansion of the bobber
Bobber: SS316
Mass: 100.7145 g
Volume: 12.61(4) cm3		0.00317209	0.0016	0.00355276
Fluid: Cargille calibration fluid 0.8000 g/cc, NIST Traceable						Fluid: Cargille calibration fluid 3.3100 g/cc, NIST Traceable
Mass difference reading, av. [g]		10.1057				Mass difference reading, av. [g]			41.6777
st. dev. [g]		9.67844e-05				st. dev. [g]			0.00143745
rel. st. dev.		9.5772e-06				rel. st. dev.			3.44897e-05
ST= stable
US=unstable
Balance Status	Balance Reading [g]	Time	Date	Point #		Balance Status	Balance Reading [g]
ST	-10.106	17:16:33	2023-11-08	1		ST	-41.6804
ST	-10.106	17:16:34	2023-11-08	2		ST	-41.6804
ST	-10.106	17:16:35	2023-11-08	3		ST	-41.6804
ST	-10.106	17:16:36	2023-11-08	4		ST	-41.6804
ST	-10.106	17:16:37	2023-11-08	5		ST	-41.6804					Reference [1]:
ST	-10.106	17:16:38	2023-11-08	6		ST	-41.6803					“Linear Thermal Expansion Coefficients of Materials.” Accessed: Apr. 16, 2025. [Online]. Available: https://www.engineeringtoolbox.com/linear-expansion-coefficients-d_95.html
ST	-10.106	17:16:39	2023-11-08	7		ST	-41.6803
ST	-10.106	17:16:40	2023-11-08	8		ST	-41.6803
ST	-10.106	17:16:41	2023-11-08	9		ST	-41.6803
ST	-10.1059	17:16:42	2023-11-08	10		ST	-41.6802
ST	-10.1059	17:16:43	2023-11-08	11		ST	-41.6802
ST	-10.1059	17:16:44	2023-11-08	12		ST	-41.6802
ST	-10.1059	17:16:45	2023-11-08	13		ST	-41.6801
ST	-10.1059	17:16:46	2023-11-08	14		ST	-41.6801
ST	-10.1059	17:16:47	2023-11-08	15		ST	-41.6801
ST	-10.1059	17:16:48	2023-11-08	16		ST	-41.6801
ST	-10.1058	17:16:49	2023-11-08	17		ST	-41.68
ST	-10.1058	17:16:50	2023-11-08	18		ST	-41.68
ST	-10.1058	17:16:51	2023-11-08	19		ST	-41.68
ST	-10.1058	17:16:52	2023-11-08	20		ST	-41.68
ST	-10.1058	17:16:53	2023-11-08	21		ST	-41.68
ST	-10.1058	17:16:54	2023-11-08	22		ST	-41.6799
ST	-10.1058	17:16:55	2023-11-08	23		ST	-41.6799
ST	-10.1058	17:16:56	2023-11-08	24		ST	-41.6799
ST	-10.1058	17:16:57	2023-11-08	25		ST	-41.6799
ST	-10.1058	17:16:58	2023-11-08	26		ST	-41.6799
ST	-10.1058	17:16:59	2023-11-08	27		ST	-41.6799
ST	-10.1058	17:17:00	2023-11-08	28		ST	-41.6798
ST	-10.1058	17:17:01	2023-11-08	29		ST	-41.6798
ST	-10.1058	17:17:02	2023-11-08	30		ST	-41.6798
ST	-10.1058	17:17:03	2023-11-08	31		ST	-41.6798
ST	-10.1058	17:17:04	2023-11-08	32		ST	-41.6798
ST	-10.1058	17:17:05	2023-11-08	33		ST	-41.6798
ST	-10.1058	17:17:06	2023-11-08	34		ST	-41.6797
ST	-10.1058	17:17:07	2023-11-08	35		ST	-41.6797
ST	-10.1058	17:17:08	2023-11-08	36		ST	-41.6797
ST	-10.1058	17:17:09	2023-11-08	37		ST	-41.6797
ST	-10.1058	17:17:10	2023-11-08	38		ST	-41.6797
ST	-10.1058	17:17:11	2023-11-08	39		ST	-41.6796
ST	-10.1058	17:17:12	2023-11-08	40		ST	-41.6796
ST	-10.1058	17:17:13	2023-11-08	41		ST	-41.6796
ST	-10.1058	17:17:14	2023-11-08	42		ST	-41.6796
ST	-10.1058	17:17:15	2023-11-08	43		ST	-41.6796
ST	-10.1058	17:17:16	2023-11-08	44		ST	-41.6796
ST	-10.1058	17:17:17	2023-11-08	45		ST	-41.6795
ST	-10.1058	17:17:18	2023-11-08	46		ST	-41.6795
ST	-10.1058	17:17:19	2023-11-08	47		ST	-41.6795
ST	-10.1058	17:17:20	2023-11-08	48		ST	-41.6795
ST	-10.1058	17:17:21	2023-11-08	49		ST	-41.6795
ST	-10.1058	17:17:22	2023-11-08	50		ST	-41.6794
ST	-10.1058	17:17:23	2023-11-08	51		ST	-41.6794
ST	-10.1058	17:17:24	2023-11-08	52		ST	-41.6794
ST	-10.1058	17:17:25	2023-11-08	53		ST	-41.6794
ST	-10.1058	17:17:26	2023-11-08	54		ST	-41.6794
ST	-10.1058	17:17:27	2023-11-08	55		ST	-41.6794
ST	-10.1057	17:17:28	2023-11-08	56		ST	-41.6793
ST	-10.1057	17:17:29	2023-11-08	57		ST	-41.6793
ST	-10.1057	17:17:30	2023-11-08	58		ST	-41.6793
ST	-10.1057	17:17:31	2023-11-08	59		ST	-41.6793
ST	-10.1057	17:17:32	2023-11-08	60		ST	-41.6793
ST	-10.1057	17:17:33	2023-11-08	61		ST	-41.6793
ST	-10.1057	17:17:34	2023-11-08	62		ST	-41.6792
ST	-10.1057	17:17:35	2023-11-08	63		ST	-41.6792
ST	-10.1057	17:17:36	2023-11-08	64		ST	-41.6792
ST	-10.1057	17:17:37	2023-11-08	65		ST	-41.6792
ST	-10.1057	17:17:38	2023-11-08	66		ST	-41.6792
ST	-10.1057	17:17:39	2023-11-08	67		ST	-41.6791
ST	-10.1057	17:17:40	2023-11-08	68		ST	-41.6791
ST	-10.1057	17:17:41	2023-11-08	69		ST	-41.6791
ST	-10.1057	17:17:42	2023-11-08	70		ST	-41.6791
ST	-10.1056	17:17:43	2023-11-08	71		ST	-41.6791
ST	-10.1056	17:17:44	2023-11-08	72		ST	-41.679
ST	-10.1056	17:17:45	2023-11-08	73		ST	-41.679
ST	-10.1056	17:17:46	2023-11-08	74		ST	-41.679
ST	-10.1056	17:17:47	2023-11-08	75		ST	-41.679
ST	-10.1056	17:17:48	2023-11-08	76		ST	-41.679
ST	-10.1056	17:17:49	2023-11-08	77		ST	-41.679
ST	-10.1056	17:17:50	2023-11-08	78		ST	-41.679
ST	-10.1056	17:17:51	2023-11-08	79		ST	-41.6789
ST	-10.1056	17:17:52	2023-11-08	80		ST	-41.6789
ST	-10.1056	17:17:53	2023-11-08	81		ST	-41.6789
ST	-10.1057	17:17:54	2023-11-08	82		ST	-41.6789
ST	-10.1057	17:17:55	2023-11-08	83		ST	-41.6789
ST	-10.1057	17:17:56	2023-11-08	84		ST	-41.6789
ST	-10.1057	17:17:57	2023-11-08	85		ST	-41.6788
ST	-10.1057	17:17:58	2023-11-08	86		ST	-41.6788
ST	-10.1056	17:17:59	2023-11-08	87		ST	-41.6788
ST	-10.1056	17:18:00	2023-11-08	88		ST	-41.6788
ST	-10.1056	17:18:01	2023-11-08	89		ST	-41.6788
ST	-10.1056	17:18:02	2023-11-08	90		ST	-41.6788
ST	-10.1056	17:18:03	2023-11-08	91		ST	-41.6787
ST	-10.1056	17:18:04	2023-11-08	92		ST	-41.6787
ST	-10.1056	17:18:05	2023-11-08	93		ST	-41.6787
ST	-10.1056	17:18:06	2023-11-08	94		ST	-41.6787
ST	-10.1057	17:18:07	2023-11-08	95		ST	-41.6787
ST	-10.1057	17:18:08	2023-11-08	96		ST	-41.6787
ST	-10.1057	17:18:09	2023-11-08	97		ST	-41.6787
ST	-10.1057	17:18:10	2023-11-08	98		ST	-41.6786
ST	-10.1057	17:18:11	2023-11-08	99		ST	-41.6786
ST	-10.1057	17:18:12	2023-11-08	100		ST	-41.6786
ST	-10.1056	17:18:13	2023-11-08	101		ST	-41.6786
ST	-10.1056	17:18:14	2023-11-08	102		ST	-41.6786
ST	-10.1056	17:18:15	2023-11-08	103		ST	-41.6786
ST	-10.1056	17:18:16	2023-11-08	104		ST	-41.6785
ST	-10.1056	17:18:17	2023-11-08	105		ST	-41.6785
ST	-10.1056	17:18:18	2023-11-08	106		ST	-41.6785
ST	-10.1056	17:18:19	2023-11-08	107		ST	-41.6785
ST	-10.1056	17:18:20	2023-11-08	108		ST	-41.6785
ST	-10.1056	17:18:21	2023-11-08	109		ST	-41.6785
ST	-10.1056	17:18:22	2023-11-08	110		ST	-41.6785
ST	-10.1056	17:18:23	2023-11-08	111		ST	-41.6784
ST	-10.1056	17:18:24	2023-11-08	112		ST	-41.6784
ST	-10.1056	17:18:25	2023-11-08	113		ST	-41.6784
ST	-10.1056	17:18:26	2023-11-08	114		ST	-41.6784
ST	-10.1056	17:18:27	2023-11-08	115		ST	-41.6784
ST	-10.1056	17:18:28	2023-11-08	116		ST	-41.6784
ST	-10.1056	17:18:29	2023-11-08	117		ST	-41.6783
ST	-10.1056	17:18:30	2023-11-08	118		ST	-41.6783
ST	-10.1056	17:18:31	2023-11-08	119		ST	-41.6783
ST	-10.1056	17:18:32	2023-11-08	120		ST	-41.6783
ST	-10.1056	17:18:33	2023-11-08	121		ST	-41.6783
ST	-10.1056	17:18:34	2023-11-08	122		ST	-41.6783
ST	-10.1056	17:18:35	2023-11-08	123		ST	-41.6783
ST	-10.1056	17:18:36	2023-11-08	124		ST	-41.6782
ST	-10.1056	17:18:37	2023-11-08	125		ST	-41.6782
ST	-10.1056	17:18:38	2023-11-08	126		ST	-41.6782
ST	-10.1056	17:18:39	2023-11-08	127		ST	-41.6782
ST	-10.1056	17:18:40	2023-11-08	128		ST	-41.6782
ST	-10.1056	17:18:41	2023-11-08	129		ST	-41.6782
ST	-10.1056	17:18:42	2023-11-08	130		ST	-41.6782
ST	-10.1056	17:18:43	2023-11-08	131		ST	-41.6781
ST	-10.1056	17:18:44	2023-11-08	132		ST	-41.6781
ST	-10.1056	17:18:45	2023-11-08	133		ST	-41.6781
ST	-10.1056	17:18:46	2023-11-08	134		ST	-41.6781
ST	-10.1056	17:18:47	2023-11-08	135		ST	-41.6781
ST	-10.1056	17:18:48	2023-11-08	136		ST	-41.6781
ST	-10.1056	17:18:49	2023-11-08	137		ST	-41.6781
ST	-10.1056	17:18:50	2023-11-08	138		ST	-41.678
ST	-10.1056	17:18:51	2023-11-08	139		ST	-41.678
ST	-10.1056	17:18:52	2023-11-08	140		ST	-41.678
ST	-10.1056	17:18:53	2023-11-08	141		ST	-41.678
ST	-10.1056	17:18:54	2023-11-08	142		ST	-41.678
ST	-10.1056	17:18:55	2023-11-08	143		ST	-41.678
ST	-10.1056	17:18:56	2023-11-08	144		ST	-41.6779
ST	-10.1056	17:18:57	2023-11-08	145		ST	-41.6779
ST	-10.1056	17:18:58	2023-11-08	146		ST	-41.6779
ST	-10.1056	17:18:59	2023-11-08	147		ST	-41.6779
ST	-10.1057	17:19:00	2023-11-08	148		ST	-41.6779
ST	-10.1057	17:19:01	2023-11-08	149		ST	-41.6779
ST	-10.1057	17:19:02	2023-11-08	150		ST	-41.6778
ST	-10.1057	17:19:03	2023-11-08	151		ST	-41.6778
ST	-10.1057	17:19:04	2023-11-08	152		ST	-41.6778
ST	-10.1057	17:19:05	2023-11-08	153		ST	-41.6778
ST	-10.1057	17:19:06	2023-11-08	154		ST	-41.6778
ST	-10.1057	17:19:07	2023-11-08	155		ST	-41.6778
ST	-10.1056	17:19:08	2023-11-08	156		ST	-41.6778
ST	-10.1056	17:19:09	2023-11-08	157		ST	-41.6777
ST	-10.1056	17:19:10	2023-11-08	158		ST	-41.6777
ST	-10.1056	17:19:11	2023-11-08	159		ST	-41.6777
ST	-10.1056	17:19:12	2023-11-08	160		ST	-41.6777
ST	-10.1056	17:19:13	2023-11-08	161		ST	-41.6777
ST	-10.1056	17:19:14	2023-11-08	162		ST	-41.6777
ST	-10.1056	17:19:15	2023-11-08	163		ST	-41.6776
ST	-10.1056	17:19:16	2023-11-08	164		ST	-41.6776
ST	-10.1056	17:19:17	2023-11-08	165		ST	-41.6776
ST	-10.1056	17:19:18	2023-11-08	166		ST	-41.6776
ST	-10.1056	17:19:19	2023-11-08	167		ST	-41.6776
ST	-10.1056	17:19:20	2023-11-08	168		ST	-41.6776
ST	-10.1056	17:19:21	2023-11-08	169		ST	-41.6776
ST	-10.1056	17:19:22	2023-11-08	170		ST	-41.6775
ST	-10.1056	17:19:23	2023-11-08	171		ST	-41.6775
ST	-10.1056	17:19:24	2023-11-08	172		ST	-41.6775
ST	-10.1056	17:19:25	2023-11-08	173		ST	-41.6775
ST	-10.1056	17:19:26	2023-11-08	174		ST	-41.6775
ST	-10.1056	17:19:27	2023-11-08	175		ST	-41.6775
ST	-10.1056	17:19:28	2023-11-08	176		ST	-41.6775
ST	-10.1056	17:19:29	2023-11-08	177		ST	-41.6775
ST	-10.1056	17:19:30	2023-11-08	178		ST	-41.6774
ST	-10.1056	17:19:31	2023-11-08	179		ST	-41.6774
ST	-10.1056	17:19:32	2023-11-08	180		ST	-41.6774
ST	-10.1056	17:19:33	2023-11-08	181		ST	-41.6774
ST	-10.1056	17:19:34	2023-11-08	182		ST	-41.6774
ST	-10.1056	17:19:35	2023-11-08	183		ST	-41.6774
ST	-10.1056	17:19:36	2023-11-08	184		ST	-41.6774
ST	-10.1057	17:19:37	2023-11-08	185		ST	-41.6774
ST	-10.1057	17:19:38	2023-11-08	186		ST	-41.6773
ST	-10.1057	17:19:39	2023-11-08	187		ST	-41.6773
ST	-10.1057	17:19:40	2023-11-08	188		ST	-41.6773
ST	-10.1057	17:19:41	2023-11-08	189		ST	-41.6773
ST	-10.1057	17:19:42	2023-11-08	190		ST	-41.6773
ST	-10.1057	17:19:43	2023-11-08	191		ST	-41.6773
ST	-10.1057	17:19:44	2023-11-08	192		ST	-41.6773
ST	-10.1057	17:19:45	2023-11-08	193		ST	-41.6772
ST	-10.1057	17:19:46	2023-11-08	194		ST	-41.6772
ST	-10.1057	17:19:47	2023-11-08	195		ST	-41.6772
ST	-10.1057	17:19:48	2023-11-08	196		ST	-41.6772
ST	-10.1057	17:19:49	2023-11-08	197		ST	-41.6772
ST	-10.1057	17:19:50	2023-11-08	198		ST	-41.6772
ST	-10.1057	17:19:51	2023-11-08	199		ST	-41.6772
ST	-10.1057	17:19:52	2023-11-08	200		ST	-41.6772
ST	-10.1057	17:19:53	2023-11-08	201		ST	-41.6771
ST	-10.1057	17:19:54	2023-11-08	202		ST	-41.6771
ST	-10.1057	17:19:55	2023-11-08	203		ST	-41.6771
ST	-10.1057	17:19:56	2023-11-08	204		ST	-41.6771
ST	-10.1057	17:19:57	2023-11-08	205		ST	-41.6771
ST	-10.1057	17:19:58	2023-11-08	206		ST	-41.6771
ST	-10.1057	17:19:59	2023-11-08	207		ST	-41.6771
ST	-10.1057	17:20:00	2023-11-08	208		ST	-41.677
ST	-10.1057	17:20:01	2023-11-08	209		ST	-41.677
ST	-10.1057	17:20:02	2023-11-08	210		ST	-41.677
ST	-10.1057	17:20:03	2023-11-08	211		ST	-41.677
ST	-10.1057	17:20:04	2023-11-08	212		ST	-41.677
ST	-10.1057	17:20:05	2023-11-08	213		ST	-41.677
ST	-10.1057	17:20:06	2023-11-08	214		ST	-41.6769
ST	-10.1057	17:20:07	2023-11-08	215		ST	-41.6769
ST	-10.1057	17:20:08	2023-11-08	216		ST	-41.6769
ST	-10.1057	17:20:09	2023-11-08	217		ST	-41.6769
ST	-10.1057	17:20:10	2023-11-08	218		ST	-41.6769
ST	-10.1057	17:20:11	2023-11-08	219		ST	-41.6769
ST	-10.1057	17:20:12	2023-11-08	220		ST	-41.6769
ST	-10.1057	17:20:13	2023-11-08	221		ST	-41.6768
ST	-10.1057	17:20:14	2023-11-08	222		ST	-41.6768
ST	-10.1057	17:20:15	2023-11-08	223		ST	-41.6768
ST	-10.1057	17:20:16	2023-11-08	224		ST	-41.6768
ST	-10.1057	17:20:17	2023-11-08	225		ST	-41.6768
ST	-10.1057	17:20:18	2023-11-08	226		ST	-41.6768
ST	-10.1057	17:20:19	2023-11-08	227		ST	-41.6768
ST	-10.1057	17:20:20	2023-11-08	228		ST	-41.6767
ST	-10.1057	17:20:21	2023-11-08	229		ST	-41.6767
ST	-10.1057	17:20:22	2023-11-08	230		ST	-41.6767
ST	-10.1057	17:20:23	2023-11-08	231		ST	-41.6767
ST	-10.1057	17:20:24	2023-11-08	232		ST	-41.6767
ST	-10.1057	17:20:25	2023-11-08	233		ST	-41.6767
ST	-10.1057	17:20:26	2023-11-08	234		ST	-41.6767
ST	-10.1057	17:20:27	2023-11-08	235		ST	-41.6767
ST	-10.1057	17:20:28	2023-11-08	236		ST	-41.6766
ST	-10.1057	17:20:29	2023-11-08	237		ST	-41.6766
ST	-10.1057	17:20:30	2023-11-08	238		ST	-41.6766
ST	-10.1057	17:20:31	2023-11-08	239		ST	-41.6766
ST	-10.1057	17:20:32	2023-11-08	240		ST	-41.6766
ST	-10.1057	17:20:33	2023-11-08	241		ST	-41.6766
ST	-10.1057	17:20:34	2023-11-08	242		ST	-41.6766
ST	-10.1057	17:20:35	2023-11-08	243		ST	-41.6766
ST	-10.1057	17:20:36	2023-11-08	244		ST	-41.6765
ST	-10.1057	17:20:37	2023-11-08	245		ST	-41.6765
ST	-10.1057	17:20:38	2023-11-08	246		ST	-41.6765
ST	-10.1057	17:20:39	2023-11-08	247		ST	-41.6765
ST	-10.1057	17:20:40	2023-11-08	248		ST	-41.6765
ST	-10.1057	17:20:41	2023-11-08	249		ST	-41.6765
ST	-10.1057	17:20:42	2023-11-08	250		ST	-41.6764
ST	-10.1057	17:20:43	2023-11-08	251		ST	-41.6764
ST	-10.1057	17:20:44	2023-11-08	252		ST	-41.6764
ST	-10.1057	17:20:45	2023-11-08	253		ST	-41.6764
ST	-10.1057	17:20:46	2023-11-08	254		ST	-41.6764
ST	-10.1057	17:20:47	2023-11-08	255		ST	-41.6764
ST	-10.1057	17:20:48	2023-11-08	256		ST	-41.6763
ST	-10.1057	17:20:49	2023-11-08	257		ST	-41.6763
ST	-10.1057	17:20:50	2023-11-08	258		ST	-41.6763
ST	-10.1057	17:20:51	2023-11-08	259		ST	-41.6763
ST	-10.1057	17:20:52	2023-11-08	260		ST	-41.6763
ST	-10.1057	17:20:53	2023-11-08	261		ST	-41.6763
ST	-10.1058	17:20:54	2023-11-08	262		ST	-41.6763
ST	-10.1058	17:20:55	2023-11-08	263		ST	-41.6762
ST	-10.1058	17:20:56	2023-11-08	264		ST	-41.6762
ST	-10.1058	17:20:57	2023-11-08	265		ST	-41.6762
ST	-10.1058	17:20:58	2023-11-08	266		ST	-41.6762
ST	-10.1058	17:20:59	2023-11-08	267		ST	-41.6762
ST	-10.1058	17:21:00	2023-11-08	268		ST	-41.6762
ST	-10.1058	17:21:01	2023-11-08	269		ST	-41.6762
ST	-10.1058	17:21:02	2023-11-08	270		ST	-41.6761
ST	-10.1058	17:21:03	2023-11-08	271		ST	-41.6761
ST	-10.1058	17:21:04	2023-11-08	272		ST	-41.6761
ST	-10.1058	17:21:05	2023-11-08	273		ST	-41.6761
ST	-10.1058	17:21:06	2023-11-08	274		ST	-41.6761
ST	-10.1058	17:21:07	2023-11-08	275		ST	-41.6761
ST	-10.1058	17:21:08	2023-11-08	276		ST	-41.676
ST	-10.1058	17:21:09	2023-11-08	277		ST	-41.676
ST	-10.1058	17:21:10	2023-11-08	278		ST	-41.676
ST	-10.1058	17:21:11	2023-11-08	279		ST	-41.676
ST	-10.1058	17:21:12	2023-11-08	280		ST	-41.676
ST	-10.1058	17:21:13	2023-11-08	281		ST	-41.676
ST	-10.1058	17:21:14	2023-11-08	282		ST	-41.676
ST	-10.1058	17:21:15	2023-11-08	283		ST	-41.676
ST	-10.1058	17:21:16	2023-11-08	284		ST	-41.6759
ST	-10.1058	17:21:17	2023-11-08	285		ST	-41.6759
ST	-10.1058	17:21:18	2023-11-08	286		ST	-41.6759
ST	-10.1058	17:21:19	2023-11-08	287		ST	-41.6759
ST	-10.1058	17:21:20	2023-11-08	288		ST	-41.6759
ST	-10.1058	17:21:21	2023-11-08	289		ST	-41.6759
ST	-10.1058	17:21:22	2023-11-08	290		ST	-41.6759
ST	-10.1058	17:21:23	2023-11-08	291		ST	-41.6758
ST	-10.1058	17:21:24	2023-11-08	292		ST	-41.6758
ST	-10.1058	17:21:25	2023-11-08	293		ST	-41.6758
ST	-10.1058	17:21:26	2023-11-08	294		ST	-41.6758
ST	-10.1058	17:21:27	2023-11-08	295		ST	-41.6758
ST	-10.1058	17:21:28	2023-11-08	296		ST	-41.6758
ST	-10.1058	17:21:29	2023-11-08	297		ST	-41.6758
ST	-10.1058	17:21:30	2023-11-08	298		ST	-41.6758
ST	-10.1058	17:21:31	2023-11-08	299		ST	-41.6757
ST	-10.1058	17:21:32	2023-11-08	300		ST	-41.6757
						ST	-41.6757
						ST	-41.6757
						ST	-41.6757
						ST	-41.6757
						ST	-41.6757
						ST	-41.6757
						ST	-41.6756
						ST	-41.6756
						ST	-41.6756
						ST	-41.6756
						ST	-41.6756
						ST	-41.6756
						ST	-41.6756
						ST	-41.6756
						ST	-41.6756
						ST	-41.6755
						ST	-41.6755
						ST	-41.6755
						ST	-41.6755
						ST	-41.6755
						US	-41.6792
						US	-41.6752
						US	-41.6757
						US	-41.6794
						US	-41.674
						US	-41.6757
						US	-41.6774
						US	-41.674
						US	-41.6765
						US	-41.6749

## Sheet: 2 Temp Calib Fig 2 
Calibration of Thermocouple Temperature Readings vs. Melting point of Salts Studied
FLiBe					FNaBe					UZrFNaBe
	Temperature [oC]					Temperature [oC]					Temperature [oC]
	460.96					379.664					473.745
	460.879					379.211					473.636
	460.813					378.792					473.517
	460.745					378.399					473.424
	460.697					377.998					473.316
	460.642					377.593					473.204
	460.608					377.216					473.138
	460.576					376.802					473.013
	460.53					376.425					472.904
	460.498					376.038					472.809
	460.479					375.688					472.693
	460.447					375.314					472.585
	460.418					374.919					472.483
	460.389					374.575					472.374
	460.363					374.232					472.281
	460.348					373.881					472.162
	460.312					373.563					472.05
	460.284					373.235					471.96
	460.268					372.907					471.843
	460.222					372.583					471.727
	460.203					372.275					471.618
	460.181					371.986					471.497
	460.154					371.698					471.391
	460.135					371.361					471.279
	460.116					371.079					471.164
	460.094					370.81					471.069
	460.077					370.528					470.954
	460.058					370.248					470.838
	460.045					370.004					470.745
	460.029					369.773					470.63
	460.013					369.504					470.524
	459.987					369.251					470.415
	459.964					369.002					470.32
	459.953					368.77					470.229
	459.923					368.535					470.124
	459.888					368.279					470.013
	459.858					368.053					469.919
	459.834					367.854					469.82
	459.808					367.624					469.72
	459.776					367.426					469.641
	459.741					367.233					469.531
	459.692					367.048					469.458
	459.66					366.834					469.368
	459.618					366.645					469.292
	459.576					366.439					469.225
	459.538					366.293					469.142
	459.493					366.111					469.065
	459.464					365.959					468.991
	459.416					365.812					468.918
	459.361					365.668					468.837
	459.315					365.549					468.777
	459.271					365.44					468.703
	459.226					365.327					468.652
	459.191					365.206					468.578
	459.143					365.12					468.524
	459.091					365.064					468.482
	459.037					365.045					468.421
	458.979					365.034					468.377
	458.928					365.051					468.335
	458.86					365.104					468.28
	458.799					365.226					468.255
	458.702					365.385					468.207
	458.632					365.655					468.165
	458.607					366.01					468.14
	458.536					366.568					468.107
	458.458					367.46					468.076
	458.421					368.358					468.05
	458.346					369.193					468.018
	458.286					369.712					467.992
	458.227					370.041					467.963
	458.163					370.282					467.942
	458.109					370.517					467.905
	458.048					370.756					467.886
	457.993					370.989					467.861
	457.949					371.201					467.856
	457.878					371.386					467.829
	457.824					371.564					467.807
	457.782					371.728					467.794
	457.711					371.853					467.774
	457.627					371.975					467.758
	457.565					372.055					467.755
	457.51					372.127					467.789
	457.472					372.194					467.784
	457.42					372.224					467.784
	457.373					372.247					467.794
	457.367					372.226					467.814
	457.313					372.224					467.82
	457.257					372.187					467.823
	457.226					372.157					467.826
	457.177					372.121					467.836
	457.145					372.077					467.839
	457.11					372.041					467.848
	457.078					371.991					467.861
	457.046					371.931					467.87
	457.003					371.868					467.88
	456.981					371.805					467.9
	456.958					371.762					467.906
	456.94					371.699					467.925
	456.913					371.633					467.941
	456.89					371.56					467.95
	456.872					371.508					467.976
	456.859					371.421					467.996
	456.829					371.407					467.995
	456.797					371.364					468.005
	456.772					371.332					468.004
	456.742					371.298					468.018
	456.73					371.235					468.024
	456.707					371.165					468.031
	456.685					371.072					468.033
	456.675					371.013					468.06
	456.663					370.94					468.055
	456.634					370.853					468.072
	456.611					370.774					468.088
	456.592					370.691					468.097
	456.576					370.602					468.1
	456.553					370.492					468.117
	456.541					370.386					468.129
	456.531					370.318					468.146
	456.518					370.25					468.145
	456.508					370.166					468.155
	456.502					370.117					468.164
	456.502					370.037					468.171
	456.508					369.965					468.197
	456.498					369.861					468.212
	456.505					369.763					468.232
	456.495					369.67					468.261
	456.492					369.532					468.27
	456.482					369.415					468.286
	456.469					369.272					468.301
	456.453					369.106					468.317
	456.433					368.939					468.347
	456.423					368.797					468.365
	456.427					368.644					468.388
	456.437					368.512					468.405
	456.453					368.356					468.428
	456.485					368.207					468.433
	456.503					368.051					468.446
	456.559					367.904					468.449
	456.584					367.766					468.458
	456.626					367.603					468.462
	456.662					367.457					468.465
	456.694					367.294					468.462
	456.722					367.148					468.472
	456.745					367.005					468.465
	456.77					366.873					468.458
	456.81					366.71					468.452
	456.838					366.543					468.449
	456.864					366.391					468.439
	456.896					366.238					468.429
	456.925					366.082					468.43
	456.944					365.902					468.403
	456.969					365.75					468.387
	456.996					365.58					468.378
	457.008					365.415					468.359
	457.024					365.244					468.346
	457.04					365.082					468.326
	457.056					364.926					468.317
	457.071					364.76					468.29
	457.099					364.563					468.288
	457.093					364.377					468.272
	457.103					364.201					468.249
	457.116					364.011					468.233
	457.126					363.771					468.228
	457.135					363.592					468.205
	457.135					363.405					468.182
	457.142					363.274					468.156
	457.138					363.084					468.127
	457.138					362.873					468.119
	457.148					362.694					468.093
	457.145					362.487					468.033
	457.141					362.296					468.01
	457.141					362.082					468.016
	457.138					361.879					467.977
	457.141					361.656					467.952
	457.138					361.48					467.92
	457.138					361.294					467.897
	457.138					361.097					467.878
	457.135					360.894					467.855
	457.135					360.67					467.836
	457.131					360.448					467.811
	457.135					360.204					467.789
	457.128					359.967					467.772
	457.128					359.741					467.747
	457.128					359.484					467.71
	457.132					359.23					467.695
	457.128					359.019					467.669
	457.128					358.779					467.647
	457.135					358.555					467.625
	457.128					358.332					467.589
	457.131					358.092					467.57
	457.135					357.869					467.545
	457.138					357.625					467.51
	457.135					357.359					467.481
	457.138					357.132					467.459
	457.141					356.909					467.427
	457.144					356.671					467.391
	457.155					356.418					467.352
	457.168					356.167					467.327
	457.153					355.948					467.302
	457.145					355.664					467.27
	457.15					355.456					467.238
	457.167					355.234					467.199
	457.225					354.99					467.18
	457.247					354.726					467.147
	457.267					354.5					467.106
	457.286					354.256					467.071
	457.295					354.009					467.049
	457.311					353.737					467.01
	457.342					353.498					466.988
	457.344					353.241					466.949
	457.366					352.98					466.911
	457.385					352.723					466.878
	457.404					352.461					466.839
	457.407					352.208					466.805
	457.417					351.964					466.769
	457.44					351.666					466.734
	457.452					351.413					466.702
	457.458					351.133					466.664
	457.475					350.867					466.619
	457.468					350.562					466.59
	457.468					350.306					466.542
	457.478					350.025					466.5
	457.474										466.458
	457.478										466.41
	457.478										466.375
	457.482										466.346
	457.472										466.308
	457.464										466.272
	457.465										466.247
	457.459										466.202
	457.468										466.17
	457.485										466.131
	457.481										466.08
	457.497										466.038
	457.519										466
	457.549										465.968
	457.551										465.926
	457.594										465.881
	457.644										465.847
	457.704										465.795
	457.754										465.741
	457.776										465.706
	457.815										465.644
	457.844										465.607
	457.856										465.552
	457.882										465.504
	457.898										465.449
	457.915										465.408
	457.918										465.35
	457.934										465.286
	457.96										465.232
	457.985										465.174
	457.995										465.135
	458.007										465.08
	458.039										465.033
	458.062										464.994
	458.071										464.95
	458.088										464.888
	458.104										464.848
	458.133										464.783
	458.139										464.732
	458.116										464.668
	458.126										464.597
	458.132										464.536
	458.149										464.472
	458.135										464.408
	458.145										464.359
	458.144										464.309
	458.14										464.241
	458.164										464.187
	458.164										464.123
	458.173										464.059
	458.18										463.979
	458.19										463.898
	458.193										463.844
	458.205										463.764
	458.208
	458.221
	458.273
	458.286
	458.292
	458.312
	458.321
	458.344
	458.353
	458.363
	458.383
	458.402
	458.411
	458.425
	458.428
	458.444
	458.457
	458.44
	458.443
	458.44
	458.447
	458.453
	458.459
	458.469
	458.474
	458.511
	458.52
	458.519
	458.533
	458.532
	458.536
	458.546
	458.542
	458.545
	458.542
	458.548
	458.562
	458.564
	458.584
	458.584
	458.587
	458.593
	458.606
	458.609
	458.606
	458.612
	458.629
	458.628
	458.645
	458.651
	458.657
	458.661
	458.661
	458.657
	458.657
	458.661
	458.663
	458.667
	458.667
	458.66
	458.667
	458.674
	458.674
	458.67
	458.673
	458.683
	458.686
	458.683
	458.686
	458.692
	458.702
	458.699
	458.712
	458.715
	458.705
	458.678
	458.688
	458.695
	458.737
	458.74
	458.753
	458.746
	458.75
	458.756
	458.753
	458.763
	458.755
	458.755
	458.759
	458.753
	458.749
	458.753
	458.753
	458.759
	458.753
	458.759
	458.769
	458.765
	458.772
	458.768
	458.768
	458.772
	458.768
	458.765
	458.768
	458.765
	458.762
	458.762
	458.752
	458.759
	458.759
	458.759
	458.753
	458.743
	458.753
	458.753
	458.749
	458.745
	458.739
	458.739
	458.749
	458.753
	458.736
	458.736
	458.726
	458.733
	458.736
	458.73
	458.694
	458.673
	458.677
	458.677
	458.688
	458.67
	458.674
	458.674
	458.678
	458.671
	458.701
	458.704
	458.708
	458.687
	458.698
	458.688
	458.68
	458.684
	458.685
	458.681
	458.675
	458.668
	458.668
	458.658
	458.661
	458.655
	458.659
	458.649
	458.652
	458.639
	458.642
	458.636
	458.636
	458.64
	458.626
	458.63
	458.619
	458.623
	458.613
	458.613
	458.6
	458.6
	458.6
	458.594
	458.6
	458.601
	458.586
	458.594
	458.587
	458.584
	458.577
	458.591
	458.584
	458.571
	458.568
	458.571
	458.575
	458.561
	458.561
	458.566
	458.549
	458.549
	458.542
	458.546
	458.549
	458.539
	458.532
	458.529
	458.536
	458.52
	458.52
	458.51
	458.511
	458.494
	458.484
	458.491
	458.478
	458.468
	458.454
	458.462
	458.445
	458.449
	458.446
	458.446
	458.432
	458.433
	458.426
	458.416
	458.413
	458.42
	458.417
	458.413
	458.41
	458.407
	458.401
	458.397
	458.387
	458.395
	458.385
	458.382
	458.378
	458.382
	458.368
	458.358
	458.369
	458.349
	458.355
	458.342
	458.342
	458.347
	458.332
	458.333
	458.327
	458.317
	458.303
	458.304
	458.301
	458.294
	458.291
	458.275
	458.275
	458.265
	458.265
	458.255
	458.249
	458.246
	458.24
	458.23
	458.227
	458.23
	458.214
	458.204
	458.208
	458.201
	458.195
	458.188
	458.182
	458.168
	458.159
	458.159
	458.153
	458.146
	458.143
	458.133
	458.13
	458.117
	458.111
	458.108
	458.095
	458.092
	458.078
	458.079
	458.063
	458.056
	458.063
	458.047
	458.043
	458.034
	458.028
	458.018
	458.019
	458.009
	457.998
	457.999
	457.993
	457.976
	457.959
	457.953
	457.954
	457.947
	457.947
	457.927
	457.924
	457.921
	457.915
	457.915
	457.895
	457.892
	457.889
	457.876
	457.862
	457.866
	457.849
	457.846
	457.837
	457.834
	457.824
	457.822
	457.811
	457.804
	457.799
	457.785
	457.782
	457.779
	457.767
	457.76
	457.744
	457.745
	457.727
	457.724
	457.712
	457.702
	457.689
	457.68
	457.677
	457.674
	457.65
	457.612
	457.602
	457.599
	457.597
	457.58
	457.574
	457.6
	457.583
	457.584
	457.574
	457.568
	457.554
	457.548
	457.538
	457.533
	457.523
	457.513
	457.496
	457.493
	457.477
	457.477
	457.468
	457.454
	457.455
	457.438
	457.435
	457.419
	457.41
	457.393
	457.387
	457.374
	457.354
	457.345
	457.342
	457.329
	457.323
	457.31
	457.297
	457.28
	457.285
	457.255
	457.252
	457.236
	457.219
	457.21
	457.208
	457.191
	457.182
	457.165
	457.156
	457.139
	457.127
	457.121
	457.112
	457.095
	457.079
	457.026
	457.027
	456.997
	456.988
	457.014
	456.992
	456.975
	456.962
	456.95
	456.933
	456.914
	456.908
	456.881
	456.879
	456.856
	456.853
	456.834
	456.814
	456.795
	456.789
	456.78
	456.753
	456.734
	456.731
	456.719
	456.699
	456.68
	456.663
	456.654
	456.631
	456.625
	456.609
	456.586
	456.587
	456.564
	456.541
	456.538
	456.526
	456.516
	456.496
	456.481
	456.468
	456.459
	456.442
	456.422
	456.414
	456.397
	456.384
	456.368
	456.345
	456.329
	456.327
	456.307
	456.287
	456.274
	456.258
	456.235
	456.222
	456.203
	456.194
	456.181
	456.157
	456.142
	456.142
	456.127
	456.1
	456.097
	456.084
	456.065
	456.052
	456.026
	456.017
	456
	455.992
	455.968
	455.955
	455.943
	455.927
	455.907
	455.887
	455.875
	455.859
	455.856
	455.84
	455.817
	455.805
	455.782
	455.769
	455.746
	455.73
	455.714
	455.695
	455.673
	455.66
	455.64
	455.618
	455.605
	455.585
	455.562
	455.537
	455.514
	455.512
	455.485
	455.452
	455.45
	455.425
	455.408
	455.393
	455.366
	455.343
	455.317
	455.308
	455.296
	455.273
	455.25
	455.244
	455.221
	455.205
	455.183
	455.163
	455.151
	455.128
	455.122
	455.106
	455.08
	455.031
	455.008
	454.999
	454.976
	454.96
	454.948
	454.928
	454.909
	454.892
	454.867
	454.861
	454.845
	454.823
	454.849
	454.83
	454.806
	454.794
	454.771
	454.752
	454.739
	454.72

## Sheet: 3 FLiBe Fig 2
Salt: FLiBe
Bobber material: SS316
Mass: 100.7145 g
Volume: 12.6225 cm3
RAW DATA									FIG 1 DATA
	ST= stable
	US=unstable
Source.Name	Balance Status	Balance R	eading [g]	Time	Date	Point #			Temperature	Uncertainty on temperature (0.75%)	DM measured	st. dev. of DM measured	Alpha	Error on alpha	Volume at Temperature T	Uncertainty on Volume at Temperature	Density	Uncertainty on Density
FLiBe500C.txt	ST	-26.4688	g	19:51:50	2023-07-04	1			°C	°C	g	g	1e-6 / oC	1e-6 / oC	cm3	cm3	g/cm3	g/cm3
FLiBe500C.txt	ST	-26.4676	g	19:51:59	2023-07-04	2			500	3.75	-26.5223	0.00963	18.05	0.6	12.9343	0.05151	2.05054	0.0082
FLiBe500C.txt	ST	-26.4673	g	19:52:09	2023-07-04	3			550	4.125	-26.3128	0.01244	18.2425	0.6	12.9723	0.05373	2.02838	0.00846
FLiBe500C.txt	US	-26.4668	g	19:52:19	2023-07-04	4			600	4.5	-26.0963	0.00982	18.42	0.6	13.0107	0.05607	2.00576	0.00868
FLiBe500C.txt	ST	-26.4653	g	19:52:29	2023-07-04	5			650	4.875	-25.8542	0.01136	18.5825	0.6	13.0494	0.05852	1.98126	0.00893
FLiBe500C.txt	ST	-26.4654	g	19:52:40	2023-07-04	6			700	5.25	-25.6256	0.01653	18.73	0.6	13.0883	0.06106	1.9579	0.00922
FLiBe500C.txt	US	-26.4647	g	19:52:49	2023-07-04	7			750	5.625	-25.4045	0.01782	18.8625	0.6	13.1273	0.06368	1.93524	0.00949
FLiBe500C.txt	ST	-26.4645	g	19:52:59	2023-07-04	8			800	6	-25.1863	0.01173	18.98	0.6	13.1665	0.06637	1.91291	0.00968
FLiBe500C.txt	ST	-26.4638	g	19:53:09	2023-07-04	9			750	5.625	-25.4052	0.01532	18.8625	0.6	13.1273	0.06368	1.93529	0.00946
FLiBe500C.txt	ST	-26.4623	g	19:53:19	2023-07-04	10			700	5.25	-25.6183	0.01385	18.73	0.6	13.0883	0.06106	1.95735	0.00919
FLiBe500C.txt	ST	-26.4622	g	19:53:30	2023-07-04	11			650	4.875	-25.8284	0.01653	18.5825	0.6	13.0494	0.05852	1.97928	0.00897
FLiBe500C.txt	ST	-26.4615	g	19:53:39	2023-07-04	12			600	4.5	-26.0419	0.02905	18.42	0.6	13.0107	0.05607	2.00158	0.00891
FLiBe500C.txt	ST	-26.4601	g	19:53:49	2023-07-04	13			550	4.125	-26.2516	0.03252	18.2425	0.6	12.9723	0.05373	2.02366	0.00875
FLiBe500C.txt	ST	-26.4589	g	19:53:59	2023-07-04	14			500	3.75	-26.4617	0.03163	18.05	0.6	12.9343	0.05151	2.04584	0.00851
FLiBe500C.txt	US	-26.4589	g	19:54:09	2023-07-04	15
FLiBe500C.txt	ST	-26.4585	g	19:54:20	2023-07-04	16
FLiBe500C.txt	ST	-26.4588	g	19:54:29	2023-07-04	17
FLiBe500C.txt	US	-26.4572	g	19:54:39	2023-07-04	18
FLiBe500C.txt	ST	-26.4559	g	19:54:49	2023-07-04	19
FLiBe500C.txt	ST	-26.4555	g	19:54:59	2023-07-04	20
FLiBe500C.txt	ST	-26.4551	g	19:55:10	2023-07-04	21
FLiBe500C.txt	ST	-26.4555	g	19:55:19	2023-07-04	22
FLiBe500C.txt	ST	-26.455	g	19:55:29	2023-07-04	23
FLiBe500C.txt	ST	-26.4563	g	19:55:39	2023-07-04	24
FLiBe500C.txt	ST	-26.4567	g	19:55:49	2023-07-04	25
FLiBe500C.txt	ST	-26.4558	g	19:56:00	2023-07-04	26
FLiBe500C.txt	ST	-26.4557	g	19:56:09	2023-07-04	27
FLiBe500C.txt	ST	-26.4565	g	19:56:19	2023-07-04	28
FLiBe500C.txt	ST	-26.4568	g	19:56:29	2023-07-04	29
FLiBe500C.txt	ST	-26.4582	g	19:56:39	2023-07-04	30
FLiBe500C.txt	ST	-26.458	g	19:56:50	2023-07-04	31
FLiBe500C.txt	ST	-26.4574	g	19:56:59	2023-07-04	32
FLiBe500C.txt	ST	-26.4589	g	19:57:09	2023-07-04	33
FLiBe500C.txt	ST	-26.4592	g	19:57:19	2023-07-04	34
FLiBe500C.txt	ST	-26.4597	g	19:57:29	2023-07-04	35
FLiBe500C.txt	US	-26.4612	g	19:57:39	2023-07-04	36
FLiBe500C.txt	ST	-26.4614	g	19:57:49	2023-07-04	37
FLiBe500C.txt	ST	-26.4612	g	19:57:59	2023-07-04	38
FLiBe500C.txt	US	-26.4611	g	19:58:09	2023-07-04	39
FLiBe500C.txt	ST	-26.4632	g	19:58:19	2023-07-04	40
FLiBe500C.txt	ST	-26.4638	g	19:58:29	2023-07-04	41
FLiBe500C.txt	ST	-26.4645	g	19:58:39	2023-07-04	42
FLiBe500C.txt	ST	-26.4663	g	19:58:49	2023-07-04	43
FLiBe500C.txt	ST	-26.4685	g	19:58:59	2023-07-04	44
FLiBe500C.txt	ST	-26.4681	g	19:59:10	2023-07-04	45
FLiBe500C.txt	ST	-26.4694	g	19:59:20	2023-07-04	46
FLiBe500C.txt	ST	-26.4696	g	19:59:29	2023-07-04	47
FLiBe500C.txt	ST	-26.471	g	19:59:39	2023-07-04	48
FLiBe500C.txt	US	-26.4707	g	19:59:49	2023-07-04	49
FLiBe500C.txt	ST	-26.4708	g	19:59:59	2023-07-04	50
FLiBe500C.txt	ST	-26.4717	g	20:00:09	2023-07-04	51
FLiBe500C.txt	ST	-26.4739	g	20:00:19	2023-07-04	52
FLiBe500C.txt	ST	-26.4733	g	20:00:29	2023-07-04	53
FLiBe500C.txt	US	-26.4733	g	20:00:39	2023-07-04	54
FLiBe500C.txt	ST	-26.4742	g	20:00:49	2023-07-04	55
FLiBe500C.txt	ST	-26.4741	g	20:00:59	2023-07-04	56
FLiBe500C.txt	ST	-26.4765	g	20:01:09	2023-07-04	57
FLiBe500C.txt	ST	-26.4754	g	20:01:19	2023-07-04	58
FLiBe500C.txt	US	-26.4751	g	20:01:29	2023-07-04	59
FLiBe500C.txt	US	-26.4752	g	20:01:39	2023-07-04	60
FLiBe500C.txt	ST	-26.4737	g	20:01:49	2023-07-04	61
FLiBe500C.txt	US	-26.4734	g	20:01:59	2023-07-04	62
FLiBe500C.txt	ST	-26.4723	g	20:02:09	2023-07-04	63
FLiBe500C.txt	ST	-26.4727	g	20:02:19	2023-07-04	64
FLiBe500C.txt	ST	-26.4712	g	20:02:29	2023-07-04	65
FLiBe500C.txt	ST	-26.4707	g	20:02:39	2023-07-04	66
FLiBe500C.txt	ST	-26.4684	g	20:02:49	2023-07-04	67
FLiBe500C.txt	ST	-26.4671	g	20:02:59	2023-07-04	68
FLiBe500C.txt	ST	-26.4659	g	20:03:09	2023-07-04	69
FLiBe500C.txt	ST	-26.4649	g	20:03:19	2023-07-04	70
FLiBe500C.txt	ST	-26.4636	g	20:03:29	2023-07-04	71
FLiBe500C.txt	ST	-26.4581	g	20:03:39	2023-07-04	72
FLiBe500C.txt	ST	-26.4571	g	20:03:49	2023-07-04	73
FLiBe500C.txt	ST	-26.457	g	20:03:59	2023-07-04	74
FLiBe500C.txt	ST	-26.4555	g	20:04:09	2023-07-04	75
FLiBe500C.txt	ST	-26.454	g	20:04:19	2023-07-04	76
FLiBe500C.txt	ST	-26.4535	g	20:04:29	2023-07-04	77
FLiBe500C.txt	ST	-26.4526	g	20:04:39	2023-07-04	78
FLiBe500C.txt	ST	-26.4519	g	20:04:49	2023-07-04	79
FLiBe500C.txt	US	-26.4502	g	20:05:00	2023-07-04	80
FLiBe500C.txt	ST	-26.4502	g	20:05:09	2023-07-04	81
FLiBe500C.txt	ST	-26.4485	g	20:05:19	2023-07-04	82
FLiBe500C.txt	ST	-26.4483	g	20:05:29	2023-07-04	83
FLiBe500C.txt	ST	-26.449	g	20:05:39	2023-07-04	84
FLiBe500C.txt	ST	-26.4478	g	20:05:50	2023-07-04	85
FLiBe500C.txt	ST	-26.4475	g	20:05:59	2023-07-04	86
FLiBe500C.txt	ST	-26.4473	g	20:06:09	2023-07-04	87
FLiBe500C.txt	ST	-26.4468	g	20:06:19	2023-07-04	88
FLiBe500C.txt	ST	-26.4468	g	20:06:29	2023-07-04	89
FLiBe500C.txt	ST	-26.4464	g	20:06:40	2023-07-04	90
FLiBe500C.txt	ST	-26.4465	g	20:06:49	2023-07-04	91
FLiBe500H.txt	US	-26.5197	g	11:17:45	2023-07-04	1
FLiBe500H.txt	US	-26.5217	g	11:17:55	2023-07-04	2
FLiBe500H.txt	ST	-26.5226	g	11:18:05	2023-07-04	3
FLiBe500H.txt	ST	-26.5235	g	11:18:14	2023-07-04	4
FLiBe500H.txt	ST	-26.5265	g	11:18:25	2023-07-04	5
FLiBe500H.txt	US	-26.527	g	11:18:35	2023-07-04	6
FLiBe500H.txt	US	-26.5283	g	11:18:45	2023-07-04	7
FLiBe500H.txt	US	-26.5295	g	11:18:55	2023-07-04	8
FLiBe500H.txt	ST	-26.5307	g	11:19:04	2023-07-04	9
FLiBe500H.txt	ST	-26.5312	g	11:19:14	2023-07-04	10
FLiBe500H.txt	ST	-26.5316	g	11:19:25	2023-07-04	11
FLiBe500H.txt	US	-26.5335	g	11:19:35	2023-07-04	12
FLiBe500H.txt	ST	-26.5327	g	11:19:45	2023-07-04	13
FLiBe500H.txt	ST	-26.5328	g	11:19:55	2023-07-04	14
FLiBe500H.txt	US	-26.5345	g	11:20:04	2023-07-04	15
FLiBe500H.txt	ST	-26.5321	g	11:20:15	2023-07-04	16
FLiBe500H.txt	ST	-26.5317	g	11:20:25	2023-07-04	17
FLiBe500H.txt	US	-26.5345	g	11:20:35	2023-07-04	18
FLiBe500H.txt	ST	-26.5339	g	11:20:44	2023-07-04	19
FLiBe500H.txt	US	-26.5343	g	11:20:54	2023-07-04	20
FLiBe500H.txt	ST	-26.5325	g	11:21:05	2023-07-04	21
FLiBe500H.txt	ST	-26.5319	g	11:21:15	2023-07-04	22
FLiBe500H.txt	ST	-26.5321	g	11:21:25	2023-07-04	23
FLiBe500H.txt	ST	-26.5301	g	11:21:35	2023-07-04	24
FLiBe500H.txt	ST	-26.5287	g	11:21:44	2023-07-04	25
FLiBe500H.txt	ST	-26.5276	g	11:21:55	2023-07-04	26
FLiBe500H.txt	ST	-26.5276	g	11:22:05	2023-07-04	27
FLiBe500H.txt	ST	-26.5263	g	11:22:15	2023-07-04	28
FLiBe500H.txt	ST	-26.5246	g	11:22:25	2023-07-04	29
FLiBe500H.txt	US	-26.5233	g	11:22:34	2023-07-04	30
FLiBe500H.txt	ST	-26.5224	g	11:22:45	2023-07-04	31
FLiBe500H.txt	ST	-26.5202	g	11:22:55	2023-07-04	32
FLiBe500H.txt	ST	-26.5192	g	11:23:05	2023-07-04	33
FLiBe500H.txt	ST	-26.5178	g	11:23:15	2023-07-04	34
FLiBe500H.txt	ST	-26.5179	g	11:23:25	2023-07-04	35
FLiBe500H.txt	ST	-26.516	g	11:23:35	2023-07-04	36
FLiBe500H.txt	ST	-26.5143	g	11:23:45	2023-07-04	37
FLiBe500H.txt	ST	-26.5125	g	11:23:55	2023-07-04	38
FLiBe500H.txt	ST	-26.5113	g	11:24:04	2023-07-04	39
FLiBe500H.txt	ST	-26.51	g	11:24:14	2023-07-04	40
FLiBe500H.txt	ST	-26.5099	g	11:24:25	2023-07-04	41
FLiBe500H.txt	ST	-26.5087	g	11:24:35	2023-07-04	42
FLiBe500H.txt	ST	-26.5084	g	11:24:45	2023-07-04	43
FLiBe500H.txt	ST	-26.5086	g	11:24:54	2023-07-04	44
FLiBe500H.txt	ST	-26.5081	g	11:25:05	2023-07-04	45
FLiBe500H.txt	ST	-26.5078	g	11:25:15	2023-07-04	46
FLiBe500H.txt	ST	-26.5085	g	11:25:25	2023-07-04	47
FLiBe500H.txt	ST	-26.5069	g	11:25:35	2023-07-04	48
FLiBe500H.txt	ST	-26.5066	g	11:25:45	2023-07-04	49
FLiBe500H.txt	US	-26.5069	g	11:25:55	2023-07-04	50
FLiBe500H.txt	ST	-26.5068	g	11:26:05	2023-07-04	51
FLiBe500H.txt	US	-26.5068	g	11:26:15	2023-07-04	52
FLiBe500H.txt	ST	-26.5068	g	11:26:25	2023-07-04	53
FLiBe500H.txt	ST	-26.507	g	11:26:34	2023-07-04	54
FLiBe500H.txt	ST	-26.5063	g	11:26:44	2023-07-04	55
FLiBe500H.txt	ST	-26.5078	g	11:26:55	2023-07-04	56
FLiBe500H.txt	US	-26.5082	g	11:27:05	2023-07-04	57
FLiBe500H.txt	ST	-26.5098	g	11:27:14	2023-07-04	58
FLiBe500H.txt	ST	-26.5099	g	11:27:24	2023-07-04	59
FLiBe500H.txt	ST	-26.5102	g	11:27:35	2023-07-04	60
FLiBe500H.txt	ST	-26.5103	g	11:27:45	2023-07-04	61
FLiBe500H.txt	ST	-26.5118	g	11:27:55	2023-07-04	62
FLiBe500H.txt	ST	-26.5136	g	11:28:05	2023-07-04	63
FLiBe500H.txt	US	-26.5143	g	11:28:14	2023-07-04	64
FLiBe500H.txt	ST	-26.516	g	11:28:25	2023-07-04	65
FLiBe500H.txt	ST	-26.5168	g	11:28:35	2023-07-04	66
FLiBe500H.txt	ST	-26.5174	g	11:28:45	2023-07-04	67
FLiBe500H.txt	ST	-26.5199	g	11:28:55	2023-07-04	68
FLiBe500H.txt	ST	-26.5219	g	11:29:04	2023-07-04	69
FLiBe500H.txt	ST	-26.5229	g	11:29:15	2023-07-04	70
FLiBe500H.txt	US	-26.5241	g	11:29:25	2023-07-04	71
FLiBe500H.txt	ST	-26.5248	g	11:29:35	2023-07-04	72
FLiBe500H.txt	ST	-26.5275	g	11:29:45	2023-07-04	73
FLiBe500H.txt	US	-26.5287	g	11:29:54	2023-07-04	74
FLiBe500H.txt	ST	-26.5299	g	11:30:05	2023-07-04	75
FLiBe500H.txt	ST	-26.5308	g	11:30:15	2023-07-04	76
FLiBe500H.txt	ST	-26.5314	g	11:30:25	2023-07-04	77
FLiBe500H.txt	ST	-26.5325	g	11:30:34	2023-07-04	78
FLiBe500H.txt	ST	-26.5335	g	11:30:44	2023-07-04	79
FLiBe500H.txt	ST	-26.5343	g	11:30:55	2023-07-04	80
FLiBe500H.txt	ST	-26.5354	g	11:31:05	2023-07-04	81
FLiBe500H.txt	ST	-26.535	g	11:31:15	2023-07-04	82
FLiBe500H.txt	ST	-26.5349	g	11:31:25	2023-07-04	83
FLiBe500H.txt	ST	-26.5354	g	11:31:34	2023-07-04	84
FLiBe500H.txt	ST	-26.5336	g	11:31:45	2023-07-04	85
FLiBe500H.txt	ST	-26.5361	g	11:31:55	2023-07-04	86
FLiBe500H.txt	US	-26.5336	g	11:32:05	2023-07-04	87
FLiBe500H.txt	ST	-26.533	g	11:32:14	2023-07-04	88
FLiBe500H.txt	ST	-26.5327	g	11:32:24	2023-07-04	89
FLiBe500H.txt	ST	-26.5313	g	11:32:35	2023-07-04	90
FLiBe500H.txt	US	-26.5314	g	11:32:45	2023-07-04	91
FLiBe500H.txt	ST	-26.5312	g	11:32:55	2023-07-04	92
FLiBe500H.txt	ST	-26.5302	g	11:33:05	2023-07-04	93
FLiBe500H.txt	ST	-26.5301	g	11:33:14	2023-07-04	94
FLiBe500H.txt	ST	-26.5288	g	11:33:25	2023-07-04	95
FLiBe500H.txt	ST	-26.5278	g	11:33:35	2023-07-04	96
FLiBe500H.txt	ST	-26.5264	g	11:33:45	2023-07-04	97
FLiBe500H.txt	ST	-26.5263	g	11:33:55	2023-07-04	98
FLiBe500H.txt	US	-26.5239	g	11:34:04	2023-07-04	99
FLiBe500H.txt	ST	-26.5233	g	11:34:15	2023-07-04	100
FLiBe500H.txt	ST	-26.5213	g	11:34:25	2023-07-04	101
FLiBe500H.txt	ST	-26.5206	g	11:34:35	2023-07-04	102
FLiBe500H.txt	ST	-26.5189	g	11:34:44	2023-07-04	103
FLiBe500H.txt	US	-26.5176	g	11:34:55	2023-07-04	104
FLiBe500H.txt	ST	-26.5154	g	11:35:05	2023-07-04	105
FLiBe500H.txt	US	-26.5139	g	11:35:15	2023-07-04	106
FLiBe500H.txt	US	-26.5126	g	11:35:25	2023-07-04	107
FLiBe500H.txt	ST	-26.5119	g	11:35:34	2023-07-04	108
FLiBe550C.txt	ST	-26.2537	g	19:01:39	2023-07-04	1
FLiBe550C.txt	US	-26.2552	g	19:01:49	2023-07-04	2
FLiBe550C.txt	ST	-26.2561	g	19:01:59	2023-07-04	3
FLiBe550C.txt	ST	-26.2568	g	19:02:09	2023-07-04	4
FLiBe550C.txt	ST	-26.2579	g	19:02:19	2023-07-04	5
FLiBe550C.txt	ST	-26.2584	g	19:02:29	2023-07-04	6
FLiBe550C.txt	ST	-26.2596	g	19:02:39	2023-07-04	7
FLiBe550C.txt	ST	-26.2587	g	19:02:49	2023-07-04	8
FLiBe550C.txt	ST	-26.2584	g	19:02:59	2023-07-04	9
FLiBe550C.txt	ST	-26.2587	g	19:03:09	2023-07-04	10
FLiBe550C.txt	ST	-26.2587	g	19:03:19	2023-07-04	11
FLiBe550C.txt	ST	-26.2593	g	19:03:29	2023-07-04	12
FLiBe550C.txt	US	-26.2593	g	19:03:39	2023-07-04	13
FLiBe550C.txt	US	-26.2638	g	19:03:49	2023-07-04	14
FLiBe550C.txt	US	-26.2615	g	19:03:59	2023-07-04	15
FLiBe550C.txt	US	-26.2619	g	19:04:09	2023-07-04	16
FLiBe550C.txt	US	-26.2605	g	19:04:19	2023-07-04	17
FLiBe550C.txt	ST	-26.2611	g	19:04:29	2023-07-04	18
FLiBe550C.txt	US	-26.2601	g	19:04:39	2023-07-04	19
FLiBe550C.txt	ST	-26.2591	g	19:04:49	2023-07-04	20
FLiBe550C.txt	ST	-26.2591	g	19:04:59	2023-07-04	21
FLiBe550C.txt	ST	-26.2584	g	19:05:09	2023-07-04	22
FLiBe550C.txt	ST	-26.2541	g	19:05:19	2023-07-04	23
FLiBe550C.txt	ST	-26.2538	g	19:05:29	2023-07-04	24
FLiBe550C.txt	ST	-26.2509	g	19:05:39	2023-07-04	25
FLiBe550C.txt	ST	-26.2504	g	19:05:49	2023-07-04	26
FLiBe550C.txt	ST	-26.2485	g	19:05:59	2023-07-04	27
FLiBe550C.txt	ST	-26.2474	g	19:06:09	2023-07-04	28
FLiBe550C.txt	ST	-26.2463	g	19:06:19	2023-07-04	29
FLiBe550C.txt	ST	-26.2451	g	19:06:29	2023-07-04	30
FLiBe550C.txt	ST	-26.2442	g	19:06:39	2023-07-04	31
FLiBe550C.txt	ST	-26.2429	g	19:06:49	2023-07-04	32
FLiBe550C.txt	ST	-26.2425	g	19:06:59	2023-07-04	33
FLiBe550C.txt	ST	-26.2413	g	19:07:09	2023-07-04	34
FLiBe550C.txt	ST	-26.2404	g	19:07:19	2023-07-04	35
FLiBe550C.txt	ST	-26.2394	g	19:07:29	2023-07-04	36
FLiBe550C.txt	ST	-26.2391	g	19:07:39	2023-07-04	37
FLiBe550C.txt	ST	-26.2387	g	19:07:49	2023-07-04	38
FLiBe550C.txt	US	-26.2384	g	19:07:59	2023-07-04	39
FLiBe550C.txt	ST	-26.2381	g	19:08:09	2023-07-04	40
FLiBe550C.txt	ST	-26.2375	g	19:08:19	2023-07-04	41
FLiBe550C.txt	ST	-26.2372	g	19:08:29	2023-07-04	42
FLiBe550C.txt	ST	-26.2375	g	19:08:39	2023-07-04	43
FLiBe550C.txt	ST	-26.2378	g	19:08:49	2023-07-04	44
FLiBe550C.txt	ST	-26.2379	g	19:08:59	2023-07-04	45
FLiBe550C.txt	US	-26.2383	g	19:09:09	2023-07-04	46
FLiBe550C.txt	ST	-26.2384	g	19:09:19	2023-07-04	47
FLiBe550C.txt	ST	-26.2391	g	19:09:29	2023-07-04	48
FLiBe550C.txt	ST	-26.2396	g	19:09:39	2023-07-04	49
FLiBe550C.txt	ST	-26.2399	g	19:09:49	2023-07-04	50
FLiBe550C.txt	ST	-26.2407	g	19:09:59	2023-07-04	51
FLiBe550C.txt	ST	-26.2417	g	19:10:09	2023-07-04	52
FLiBe550C.txt	ST	-26.2429	g	19:10:19	2023-07-04	53
FLiBe550C.txt	ST	-26.2432	g	19:10:29	2023-07-04	54
FLiBe550C.txt	ST	-26.2437	g	19:10:39	2023-07-04	55
FLiBe550C.txt	ST	-26.2448	g	19:10:49	2023-07-04	56
FLiBe550C.txt	ST	-26.2463	g	19:10:59	2023-07-04	57
FLiBe550C.txt	ST	-26.247	g	19:11:09	2023-07-04	58
FLiBe550C.txt	ST	-26.2483	g	19:11:19	2023-07-04	59
FLiBe550C.txt	ST	-26.249	g	19:11:29	2023-07-04	60
FLiBe550C.txt	ST	-26.2507	g	19:11:39	2023-07-04	61
FLiBe550C.txt	ST	-26.2516	g	19:11:49	2023-07-04	62
FLiBe550C.txt	US	-26.2562	g	19:11:59	2023-07-04	63
FLiBe550C.txt	ST	-26.2562	g	19:12:09	2023-07-04	64
FLiBe550C.txt	ST	-26.2596	g	19:12:19	2023-07-04	65
FLiBe550C.txt	US	-26.2603	g	19:12:29	2023-07-04	66
FLiBe550C.txt	ST	-26.2601	g	19:12:39	2023-07-04	67
FLiBe550C.txt	ST	-26.2607	g	19:12:49	2023-07-04	68
FLiBe550C.txt	ST	-26.2617	g	19:12:59	2023-07-04	69
FLiBe550C.txt	US	-26.2637	g	19:13:09	2023-07-04	70
FLiBe550C.txt	ST	-26.2627	g	19:13:19	2023-07-04	71
FLiBe550C.txt	ST	-26.2621	g	19:13:29	2023-07-04	72
FLiBe550C.txt	ST	-26.2623	g	19:13:39	2023-07-04	73
FLiBe550C.txt	ST	-26.2609	g	19:13:49	2023-07-04	74
FLiBe550C.txt	ST	-26.2609	g	19:13:59	2023-07-04	75
FLiBe550C.txt	US	-26.264	g	19:14:09	2023-07-04	76
FLiBe550C.txt	ST	-26.26	g	19:14:19	2023-07-04	77
FLiBe550C.txt	ST	-26.2593	g	19:14:29	2023-07-04	78
FLiBe550C.txt	ST	-26.259	g	19:14:39	2023-07-04	79
FLiBe550C.txt	US	-26.2603	g	19:14:49	2023-07-04	80
FLiBe550C.txt	ST	-26.2594	g	19:14:59	2023-07-04	81
FLiBe550C.txt	ST	-26.259	g	19:15:09	2023-07-04	82
FLiBe550C.txt	ST	-26.2552	g	19:15:19	2023-07-04	83
FLiBe550C.txt	ST	-26.2534	g	19:15:29	2023-07-04	84
FLiBe550C.txt	ST	-26.252	g	19:15:39	2023-07-04	85
FLiBe550C.txt	ST	-26.2509	g	19:15:49	2023-07-04	86
FLiBe550C.txt	ST	-26.2493	g	19:15:59	2023-07-04	87
FLiBe550C.txt	ST	-26.2477	g	19:16:09	2023-07-04	88
FLiBe550C.txt	ST	-26.2466	g	19:16:19	2023-07-04	89
FLiBe550C.txt	ST	-26.2447	g	19:16:29	2023-07-04	90
FLiBe550H.txt	ST	-26.3342	g	12:09:13	2023-07-04	1
FLiBe550H.txt	ST	-26.3328	g	12:09:23	2023-07-04	2
FLiBe550H.txt	ST	-26.3317	g	12:09:33	2023-07-04	3
FLiBe550H.txt	ST	-26.3304	g	12:09:43	2023-07-04	4
FLiBe550H.txt	ST	-26.3293	g	12:09:53	2023-07-04	5
FLiBe550H.txt	ST	-26.3276	g	12:10:03	2023-07-04	6
FLiBe550H.txt	ST	-26.3251	g	12:10:13	2023-07-04	7
FLiBe550H.txt	ST	-26.3232	g	12:10:23	2023-07-04	8
FLiBe550H.txt	ST	-26.3216	g	12:10:33	2023-07-04	9
FLiBe550H.txt	ST	-26.3195	g	12:10:43	2023-07-04	10
FLiBe550H.txt	US	-26.3177	g	12:10:53	2023-07-04	11
FLiBe550H.txt	US	-26.3152	g	12:11:03	2023-07-04	12
FLiBe550H.txt	US	-26.3135	g	12:11:13	2023-07-04	13
FLiBe550H.txt	ST	-26.3117	g	12:11:23	2023-07-04	14
FLiBe550H.txt	ST	-26.3104	g	12:11:33	2023-07-04	15
FLiBe550H.txt	ST	-26.3088	g	12:11:43	2023-07-04	16
FLiBe550H.txt	US	-26.3059	g	12:11:53	2023-07-04	17
FLiBe550H.txt	ST	-26.3054	g	12:12:03	2023-07-04	18
FLiBe550H.txt	US	-26.3002	g	12:12:13	2023-07-04	19
FLiBe550H.txt	ST	-26.3005	g	12:12:23	2023-07-04	20
FLiBe550H.txt	ST	-26.2992	g	12:12:33	2023-07-04	21
FLiBe550H.txt	ST	-26.2979	g	12:12:43	2023-07-04	22
FLiBe550H.txt	ST	-26.2974	g	12:12:53	2023-07-04	23
FLiBe550H.txt	ST	-26.2964	g	12:13:03	2023-07-04	24
FLiBe550H.txt	ST	-26.2962	g	12:13:13	2023-07-04	25
FLiBe550H.txt	ST	-26.297	g	12:13:23	2023-07-04	26
FLiBe550H.txt	ST	-26.2963	g	12:13:33	2023-07-04	27
FLiBe550H.txt	ST	-26.2961	g	12:13:43	2023-07-04	28
FLiBe550H.txt	ST	-26.2969	g	12:13:53	2023-07-04	29
FLiBe550H.txt	ST	-26.2972	g	12:14:03	2023-07-04	30
FLiBe550H.txt	ST	-26.2978	g	12:14:13	2023-07-04	31
FLiBe550H.txt	ST	-26.2979	g	12:14:23	2023-07-04	32
FLiBe550H.txt	ST	-26.2982	g	12:14:33	2023-07-04	33
FLiBe550H.txt	ST	-26.2992	g	12:14:43	2023-07-04	34
FLiBe550H.txt	ST	-26.3	g	12:14:53	2023-07-04	35
FLiBe550H.txt	ST	-26.3004	g	12:15:03	2023-07-04	36
FLiBe550H.txt	ST	-26.301	g	12:15:13	2023-07-04	37
FLiBe550H.txt	ST	-26.3022	g	12:15:23	2023-07-04	38
FLiBe550H.txt	US	-26.3042	g	12:15:33	2023-07-04	39
FLiBe550H.txt	ST	-26.3053	g	12:15:43	2023-07-04	40
FLiBe550H.txt	ST	-26.3068	g	12:15:53	2023-07-04	41
FLiBe550H.txt	ST	-26.3089	g	12:16:03	2023-07-04	42
FLiBe550H.txt	ST	-26.3104	g	12:16:13	2023-07-04	43
FLiBe550H.txt	ST	-26.3184	g	12:16:23	2023-07-04	44
FLiBe550H.txt	ST	-26.3206	g	12:16:33	2023-07-04	45
FLiBe550H.txt	ST	-26.3207	g	12:16:43	2023-07-04	46
FLiBe550H.txt	ST	-26.3222	g	12:16:53	2023-07-04	47
FLiBe550H.txt	US	-26.3216	g	12:17:03	2023-07-04	48
FLiBe550H.txt	ST	-26.3238	g	12:17:13	2023-07-04	49
FLiBe550H.txt	US	-26.3247	g	12:17:23	2023-07-04	50
FLiBe550H.txt	ST	-26.326	g	12:17:33	2023-07-04	51
FLiBe550H.txt	ST	-26.3276	g	12:17:43	2023-07-04	52
FLiBe550H.txt	ST	-26.3264	g	12:17:53	2023-07-04	53
FLiBe550H.txt	ST	-26.3277	g	12:18:03	2023-07-04	54
FLiBe550H.txt	ST	-26.3282	g	12:18:13	2023-07-04	55
FLiBe550H.txt	ST	-26.3284	g	12:18:23	2023-07-04	56
FLiBe550H.txt	ST	-26.3288	g	12:18:33	2023-07-04	57
FLiBe550H.txt	ST	-26.3293	g	12:18:43	2023-07-04	58
FLiBe550H.txt	ST	-26.3288	g	12:18:53	2023-07-04	59
FLiBe550H.txt	ST	-26.33	g	12:19:03	2023-07-04	60
FLiBe550H.txt	ST	-26.3296	g	12:19:13	2023-07-04	61
FLiBe550H.txt	ST	-26.3286	g	12:19:23	2023-07-04	62
FLiBe550H.txt	US	-26.3274	g	12:19:33	2023-07-04	63
FLiBe550H.txt	US	-26.3268	g	12:19:43	2023-07-04	64
FLiBe550H.txt	ST	-26.3264	g	12:19:53	2023-07-04	65
FLiBe550H.txt	ST	-26.3254	g	12:20:03	2023-07-04	66
FLiBe550H.txt	ST	-26.3246	g	12:20:13	2023-07-04	67
FLiBe550H.txt	ST	-26.3235	g	12:20:23	2023-07-04	68
FLiBe550H.txt	US	-26.3224	g	12:20:33	2023-07-04	69
FLiBe550H.txt	ST	-26.321	g	12:20:43	2023-07-04	70
FLiBe550H.txt	ST	-26.3183	g	12:20:53	2023-07-04	71
FLiBe550H.txt	ST	-26.3155	g	12:21:03	2023-07-04	72
FLiBe550H.txt	ST	-26.3151	g	12:21:13	2023-07-04	73
FLiBe550H.txt	ST	-26.3122	g	12:21:23	2023-07-04	74
FLiBe550H.txt	ST	-26.3113	g	12:21:33	2023-07-04	75
FLiBe550H.txt	ST	-26.31	g	12:21:43	2023-07-04	76
FLiBe550H.txt	ST	-26.3078	g	12:21:53	2023-07-04	77
FLiBe550H.txt	ST	-26.3057	g	12:22:03	2023-07-04	78
FLiBe550H.txt	ST	-26.304	g	12:22:13	2023-07-04	79
FLiBe550H.txt	US	-26.3026	g	12:22:23	2023-07-04	80
FLiBe550H.txt	ST	-26.3015	g	12:22:33	2023-07-04	81
FLiBe550H.txt	ST	-26.3008	g	12:22:43	2023-07-04	82
FLiBe550H.txt	ST	-26.2998	g	12:22:53	2023-07-04	83
FLiBe550H.txt	ST	-26.2986	g	12:23:03	2023-07-04	84
FLiBe550H.txt	ST	-26.2981	g	12:23:13	2023-07-04	85
FLiBe550H.txt	ST	-26.298	g	12:23:23	2023-07-04	86
FLiBe550H.txt	ST	-26.2982	g	12:23:33	2023-07-04	87
FLiBe550H.txt	ST	-26.2979	g	12:23:43	2023-07-04	88
FLiBe550H.txt	ST	-26.3002	g	12:23:53	2023-07-04	89
FLiBe550H.txt	ST	-26.299	g	12:24:03	2023-07-04	90
FLiBe600C.txt	ST	-26.0342	g	18:18:18	2023-07-04	1
FLiBe600C.txt	US	-26.0341	g	18:18:28	2023-07-04	2
FLiBe600C.txt	US	-26.0272	g	18:18:38	2023-07-04	3
FLiBe600C.txt	ST	-26.0276	g	18:18:48	2023-07-04	4
FLiBe600C.txt	US	-26.0375	g	18:18:58	2023-07-04	5
FLiBe600C.txt	ST	-26.0374	g	18:19:08	2023-07-04	6
FLiBe600C.txt	US	-26.032	g	18:19:18	2023-07-04	7
FLiBe600C.txt	US	-26.0408	g	18:19:28	2023-07-04	8
FLiBe600C.txt	US	-26.0404	g	18:19:38	2023-07-04	9
FLiBe600C.txt	US	-26.0425	g	18:19:48	2023-07-04	10
FLiBe600C.txt	ST	-26.0427	g	18:19:58	2023-07-04	11
FLiBe600C.txt	US	-26.0374	g	18:20:08	2023-07-04	12
FLiBe600C.txt	ST	-26.0445	g	18:20:18	2023-07-04	13
FLiBe600C.txt	US	-26.0466	g	18:20:28	2023-07-04	14
FLiBe600C.txt	US	-26.0479	g	18:20:38	2023-07-04	15
FLiBe600C.txt	US	-26.0468	g	18:20:48	2023-07-04	16
FLiBe600C.txt	US	-26.0491	g	18:20:58	2023-07-04	17
FLiBe600C.txt	US	-26.0488	g	18:21:08	2023-07-04	18
FLiBe600C.txt	US	-26.0503	g	18:21:18	2023-07-04	19
FLiBe600C.txt	US	-26.0515	g	18:21:28	2023-07-04	20
FLiBe600C.txt	US	-26.05	g	18:21:38	2023-07-04	21
FLiBe600C.txt	US	-26.0516	g	18:21:48	2023-07-04	22
FLiBe600C.txt	ST	-26.0515	g	18:21:58	2023-07-04	23
FLiBe600C.txt	US	-26.0545	g	18:22:08	2023-07-04	24
FLiBe600C.txt	US	-26.0487	g	18:22:18	2023-07-04	25
FLiBe600C.txt	US	-26.0535	g	18:22:28	2023-07-04	26
FLiBe600C.txt	US	-26.0544	g	18:22:38	2023-07-04	27
FLiBe600C.txt	US	-26.0524	g	18:22:48	2023-07-04	28
FLiBe600C.txt	US	-26.0531	g	18:22:58	2023-07-04	29
FLiBe600C.txt	ST	-26.0524	g	18:23:08	2023-07-04	30
FLiBe600C.txt	US	-26.0525	g	18:23:18	2023-07-04	31
FLiBe600C.txt	ST	-26.0464	g	18:23:28	2023-07-04	32
FLiBe600C.txt	ST	-26.0487	g	18:23:38	2023-07-04	33
FLiBe600C.txt	US	-26.0477	g	18:23:48	2023-07-04	34
FLiBe600C.txt	ST	-26.0489	g	18:23:58	2023-07-04	35
FLiBe600C.txt	US	-26.0473	g	18:24:08	2023-07-04	36
FLiBe600C.txt	ST	-26.0465	g	18:24:18	2023-07-04	37
FLiBe600C.txt	US	-26.0448	g	18:24:28	2023-07-04	38
FLiBe600C.txt	US	-26.0422	g	18:24:38	2023-07-04	39
FLiBe600C.txt	US	-26.0421	g	18:24:48	2023-07-04	40
FLiBe600C.txt	US	-26.0401	g	18:24:58	2023-07-04	41
FLiBe600C.txt	ST	-26.0399	g	18:25:08	2023-07-04	42
FLiBe600C.txt	ST	-26.0316	g	18:25:18	2023-07-04	43
FLiBe600C.txt	ST	-26.0307	g	18:25:28	2023-07-04	44
FLiBe600C.txt	ST	-26.0294	g	18:25:38	2023-07-04	45
FLiBe600C.txt	ST	-26.0281	g	18:25:48	2023-07-04	46
FLiBe600C.txt	ST	-26.027	g	18:25:58	2023-07-04	47
FLiBe600C.txt	US	-26.0337	g	18:26:08	2023-07-04	48
FLiBe600C.txt	US	-26.0336	g	18:26:18	2023-07-04	49
FLiBe600C.txt	US	-26.0312	g	18:26:28	2023-07-04	50
FLiBe600C.txt	US	-26.0334	g	18:26:38	2023-07-04	51
FLiBe600C.txt	ST	-26.0248	g	18:26:48	2023-07-04	52
FLiBe600C.txt	ST	-26.0242	g	18:26:58	2023-07-04	53
FLiBe600C.txt	US	-26.024	g	18:27:08	2023-07-04	54
FLiBe600C.txt	ST	-26.0243	g	18:27:18	2023-07-04	55
FLiBe600C.txt	ST	-26.0243	g	18:27:28	2023-07-04	56
FLiBe600C.txt	ST	-26.0243	g	18:27:38	2023-07-04	57
FLiBe600C.txt	ST	-26.0251	g	18:27:48	2023-07-04	58
FLiBe600C.txt	ST	-26.0252	g	18:27:58	2023-07-04	59
FLiBe600C.txt	ST	-26.0258	g	18:28:08	2023-07-04	60
FLiBe600C.txt	ST	-26.0264	g	18:28:18	2023-07-04	61
FLiBe600C.txt	ST	-26.027	g	18:28:28	2023-07-04	62
FLiBe600C.txt	US	-26.0281	g	18:28:38	2023-07-04	63
FLiBe600C.txt	US	-26.0288	g	18:28:48	2023-07-04	64
FLiBe600C.txt	ST	-26.0396	g	18:28:58	2023-07-04	65
FLiBe600C.txt	US	-26.0337	g	18:29:08	2023-07-04	66
FLiBe600C.txt	ST	-26.0422	g	18:29:18	2023-07-04	67
FLiBe600C.txt	US	-26.0427	g	18:29:28	2023-07-04	68
FLiBe600C.txt	ST	-26.0352	g	18:29:38	2023-07-04	69
FLiBe600C.txt	ST	-26.0444	g	18:29:48	2023-07-04	70
FLiBe600C.txt	ST	-26.0458	g	18:29:58	2023-07-04	71
FLiBe600C.txt	US	-26.0473	g	18:30:08	2023-07-04	72
FLiBe600C.txt	ST	-26.04	g	18:30:18	2023-07-04	73
FLiBe600C.txt	ST	-26.0491	g	18:30:28	2023-07-04	74
FLiBe600C.txt	ST	-26.0497	g	18:30:38	2023-07-04	75
FLiBe600C.txt	US	-26.049	g	18:30:48	2023-07-04	76
FLiBe600C.txt	ST	-26.053	g	18:30:58	2023-07-04	77
FLiBe600C.txt	US	-26.0525	g	18:31:08	2023-07-04	78
FLiBe600C.txt	ST	-26.0533	g	18:31:18	2023-07-04	79
FLiBe600C.txt	ST	-26.0471	g	18:31:28	2023-07-04	80
FLiBe600C.txt	ST	-26.0559	g	18:31:38	2023-07-04	81
FLiBe600C.txt	ST	-26.0548	g	18:31:48	2023-07-04	82
FLiBe600C.txt	US	-26.0567	g	18:31:58	2023-07-04	83
FLiBe600C.txt	US	-26.0573	g	18:32:08	2023-07-04	84
FLiBe600C.txt	ST	-26.0551	g	18:32:18	2023-07-04	85
FLiBe600C.txt	US	-26.0554	g	18:32:28	2023-07-04	86
FLiBe600C.txt	US	-26.0554	g	18:32:38	2023-07-04	87
FLiBe600C.txt	ST	-26.0471	g	18:32:48	2023-07-04	88
FLiBe600C.txt	ST	-26.0535	g	18:32:58	2023-07-04	89
FLiBe600C.txt	ST	-26.0525	g	18:33:08	2023-07-04	90
FLiBe600C.txt	ST	-26.0447	g	18:33:18	2023-07-04	91
FLiBe600H.txt	ST	-26.1122	g	13:05:01	2023-07-04	1
FLiBe600H.txt	ST	-26.1103	g	13:05:10	2023-07-04	2
FLiBe600H.txt	ST	-26.1084	g	13:05:20	2023-07-04	3
FLiBe600H.txt	ST	-26.1072	g	13:05:30	2023-07-04	4
FLiBe600H.txt	US	-26.105	g	13:05:40	2023-07-04	5
FLiBe600H.txt	ST	-26.102	g	13:05:50	2023-07-04	6
FLiBe600H.txt	US	-26.0993	g	13:06:00	2023-07-04	7
FLiBe600H.txt	US	-26.0978	g	13:06:10	2023-07-04	8
FLiBe600H.txt	ST	-26.0962	g	13:06:20	2023-07-04	9
FLiBe600H.txt	ST	-26.0945	g	13:06:30	2023-07-04	10
FLiBe600H.txt	ST	-26.0929	g	13:06:40	2023-07-04	11
FLiBe600H.txt	US	-26.0911	g	13:06:50	2023-07-04	12
FLiBe600H.txt	ST	-26.0898	g	13:07:00	2023-07-04	13
FLiBe600H.txt	US	-26.0888	g	13:07:10	2023-07-04	14
FLiBe600H.txt	ST	-26.0881	g	13:07:20	2023-07-04	15
FLiBe600H.txt	ST	-26.0866	g	13:07:30	2023-07-04	16
FLiBe600H.txt	ST	-26.087	g	13:07:40	2023-07-04	17
FLiBe600H.txt	ST	-26.0858	g	13:07:50	2023-07-04	18
FLiBe600H.txt	ST	-26.0854	g	13:08:00	2023-07-04	19
FLiBe600H.txt	ST	-26.084	g	13:08:10	2023-07-04	20
FLiBe600H.txt	ST	-26.0848	g	13:08:20	2023-07-04	21
FLiBe600H.txt	ST	-26.085	g	13:08:30	2023-07-04	22
FLiBe600H.txt	ST	-26.086	g	13:08:40	2023-07-04	23
FLiBe600H.txt	ST	-26.0867	g	13:08:50	2023-07-04	24
FLiBe600H.txt	ST	-26.0868	g	13:09:01	2023-07-04	25
FLiBe600H.txt	ST	-26.0872	g	13:09:10	2023-07-04	26
FLiBe600H.txt	ST	-26.0882	g	13:09:20	2023-07-04	27
FLiBe600H.txt	ST	-26.0888	g	13:09:30	2023-07-04	28
FLiBe600H.txt	ST	-26.0893	g	13:09:40	2023-07-04	29
FLiBe600H.txt	ST	-26.0919	g	13:09:50	2023-07-04	30
FLiBe600H.txt	ST	-26.0916	g	13:10:00	2023-07-04	31
FLiBe600H.txt	ST	-26.0927	g	13:10:10	2023-07-04	32
FLiBe600H.txt	ST	-26.0937	g	13:10:20	2023-07-04	33
FLiBe600H.txt	ST	-26.0963	g	13:10:30	2023-07-04	34
FLiBe600H.txt	ST	-26.0972	g	13:10:40	2023-07-04	35
FLiBe600H.txt	US	-26.0994	g	13:10:50	2023-07-04	36
FLiBe600H.txt	US	-26.1002	g	13:11:00	2023-07-04	37
FLiBe600H.txt	ST	-26.1009	g	13:11:10	2023-07-04	38
FLiBe600H.txt	ST	-26.1031	g	13:11:20	2023-07-04	39
FLiBe600H.txt	ST	-26.1056	g	13:11:31	2023-07-04	40
FLiBe600H.txt	ST	-26.1094	g	13:11:41	2023-07-04	41
FLiBe600H.txt	ST	-26.1106	g	13:11:50	2023-07-04	42
FLiBe600H.txt	ST	-26.1117	g	13:12:00	2023-07-04	43
FLiBe600H.txt	ST	-26.1118	g	13:12:10	2023-07-04	44
FLiBe600H.txt	ST	-26.1117	g	13:12:21	2023-07-04	45
FLiBe600H.txt	ST	-26.1128	g	13:12:31	2023-07-04	46
FLiBe600H.txt	ST	-26.1131	g	13:12:40	2023-07-04	47
FLiBe600H.txt	ST	-26.1137	g	13:12:50	2023-07-04	48
FLiBe600H.txt	ST	-26.1138	g	13:13:00	2023-07-04	49
FLiBe600H.txt	ST	-26.1132	g	13:13:10	2023-07-04	50
FLiBe600H.txt	ST	-26.1135	g	13:13:20	2023-07-04	51
FLiBe600H.txt	ST	-26.1127	g	13:13:30	2023-07-04	52
FLiBe600H.txt	ST	-26.1128	g	13:13:40	2023-07-04	53
FLiBe600H.txt	ST	-26.1109	g	13:13:50	2023-07-04	54
FLiBe600H.txt	ST	-26.1086	g	13:14:00	2023-07-04	55
FLiBe600H.txt	ST	-26.1075	g	13:14:10	2023-07-04	56
FLiBe600H.txt	ST	-26.1055	g	13:14:20	2023-07-04	57
FLiBe600H.txt	ST	-26.104	g	13:14:30	2023-07-04	58
FLiBe600H.txt	ST	-26.1015	g	13:14:40	2023-07-04	59
FLiBe600H.txt	ST	-26.1001	g	13:14:50	2023-07-04	60
FLiBe600H.txt	ST	-26.0981	g	13:15:00	2023-07-04	61
FLiBe600H.txt	ST	-26.0962	g	13:15:10	2023-07-04	62
FLiBe600H.txt	ST	-26.0952	g	13:15:20	2023-07-04	63
FLiBe600H.txt	ST	-26.0924	g	13:15:30	2023-07-04	64
FLiBe600H.txt	ST	-26.0911	g	13:15:40	2023-07-04	65
FLiBe600H.txt	ST	-26.0892	g	13:15:50	2023-07-04	66
FLiBe600H.txt	ST	-26.0883	g	13:16:00	2023-07-04	67
FLiBe600H.txt	ST	-26.0881	g	13:16:10	2023-07-04	68
FLiBe600H.txt	ST	-26.0867	g	13:16:20	2023-07-04	69
FLiBe600H.txt	ST	-26.0858	g	13:16:31	2023-07-04	70
FLiBe600H.txt	ST	-26.0853	g	13:16:40	2023-07-04	71
FLiBe600H.txt	ST	-26.0846	g	13:16:50	2023-07-04	72
FLiBe600H.txt	ST	-26.0838	g	13:17:00	2023-07-04	73
FLiBe600H.txt	ST	-26.0839	g	13:17:10	2023-07-04	74
FLiBe600H.txt	ST	-26.085	g	13:17:21	2023-07-04	75
FLiBe600H.txt	ST	-26.0844	g	13:17:30	2023-07-04	76
FLiBe600H.txt	ST	-26.0847	g	13:17:40	2023-07-04	77
FLiBe600H.txt	ST	-26.0864	g	13:17:50	2023-07-04	78
FLiBe600H.txt	ST	-26.0869	g	13:18:00	2023-07-04	79
FLiBe600H.txt	US	-26.0876	g	13:18:10	2023-07-04	80
FLiBe600H.txt	ST	-26.0879	g	13:18:20	2023-07-04	81
FLiBe600H.txt	US	-26.0893	g	13:18:30	2023-07-04	82
FLiBe600H.txt	ST	-26.0895	g	13:18:40	2023-07-04	83
FLiBe600H.txt	ST	-26.0911	g	13:18:50	2023-07-04	84
FLiBe600H.txt	ST	-26.0927	g	13:19:00	2023-07-04	85
FLiBe600H.txt	US	-26.0946	g	13:19:10	2023-07-04	86
FLiBe600H.txt	US	-26.0956	g	13:19:20	2023-07-04	87
FLiBe600H.txt	ST	-26.0958	g	13:19:30	2023-07-04	88
FLiBe600H.txt	US	-26.0986	g	13:19:40	2023-07-04	89
FLiBe600H.txt	ST	-26.0999	g	13:19:50	2023-07-04	90
FLiBe650C.txt	US	-25.8384	g	17:30:01	2023-07-04	1
FLiBe650C.txt	US	-25.838	g	17:30:11	2023-07-04	2
FLiBe650C.txt	US	-25.8377	g	17:30:21	2023-07-04	3
FLiBe650C.txt	US	-25.8309	g	17:30:30	2023-07-04	4
FLiBe650C.txt	US	-25.8345	g	17:30:40	2023-07-04	5
FLiBe650C.txt	ST	-25.8275	g	17:30:51	2023-07-04	6
FLiBe650C.txt	US	-25.8262	g	17:31:01	2023-07-04	7
FLiBe650C.txt	ST	-25.8231	g	17:31:11	2023-07-04	8
FLiBe650C.txt	US	-25.8222	g	17:31:20	2023-07-04	9
FLiBe650C.txt	US	-25.8305	g	17:31:30	2023-07-04	10
FLiBe650C.txt	US	-25.8265	g	17:31:41	2023-07-04	11
FLiBe650C.txt	US	-25.8247	g	17:31:51	2023-07-04	12
FLiBe650C.txt	US	-25.8258	g	17:32:01	2023-07-04	13
FLiBe650C.txt	US	-25.8236	g	17:32:10	2023-07-04	14
FLiBe650C.txt	ST	-25.8148	g	17:32:20	2023-07-04	15
FLiBe650C.txt	ST	-25.8139	g	17:32:31	2023-07-04	16
FLiBe650C.txt	US	-25.8218	g	17:32:41	2023-07-04	17
FLiBe650C.txt	US	-25.8213	g	17:32:51	2023-07-04	18
FLiBe650C.txt	ST	-25.8126	g	17:33:00	2023-07-04	19
FLiBe650C.txt	ST	-25.8125	g	17:33:10	2023-07-04	20
FLiBe650C.txt	US	-25.8223	g	17:33:21	2023-07-04	21
FLiBe650C.txt	US	-25.8199	g	17:33:31	2023-07-04	22
FLiBe650C.txt	US	-25.8255	g	17:33:41	2023-07-04	23
FLiBe650C.txt	US	-25.8138	g	17:33:50	2023-07-04	24
FLiBe650C.txt	ST	-25.8129	g	17:34:00	2023-07-04	25
FLiBe650C.txt	US	-25.8214	g	17:34:11	2023-07-04	26
FLiBe650C.txt	US	-25.8234	g	17:34:21	2023-07-04	27
FLiBe650C.txt	US	-25.8234	g	17:34:31	2023-07-04	28
FLiBe650C.txt	US	-25.8232	g	17:34:40	2023-07-04	29
FLiBe650C.txt	US	-25.8263	g	17:34:50	2023-07-04	30
FLiBe650C.txt	US	-25.8276	g	17:35:01	2023-07-04	31
FLiBe650C.txt	US	-25.8263	g	17:35:11	2023-07-04	32
FLiBe650C.txt	US	-25.8289	g	17:35:21	2023-07-04	33
FLiBe650C.txt	US	-25.8292	g	17:35:30	2023-07-04	34
FLiBe650C.txt	ST	-25.8282	g	17:35:40	2023-07-04	35
FLiBe650C.txt	US	-25.832	g	17:35:51	2023-07-04	36
FLiBe650C.txt	US	-25.8314	g	17:36:01	2023-07-04	37
FLiBe650C.txt	US	-25.8279	g	17:36:11	2023-07-04	38
FLiBe650C.txt	US	-25.8347	g	17:36:20	2023-07-04	39
FLiBe650C.txt	US	-25.8385	g	17:36:30	2023-07-04	40
FLiBe650C.txt	US	-25.8395	g	17:36:41	2023-07-04	41
FLiBe650C.txt	US	-25.8379	g	17:36:51	2023-07-04	42
FLiBe650C.txt	US	-25.8409	g	17:37:01	2023-07-04	43
FLiBe650C.txt	US	-25.8404	g	17:37:10	2023-07-04	44
FLiBe650C.txt	US	-25.8489	g	17:37:20	2023-07-04	45
FLiBe650C.txt	US	-25.8459	g	17:37:31	2023-07-04	46
FLiBe650C.txt	US	-25.8405	g	17:37:41	2023-07-04	47
FLiBe650C.txt	US	-25.8415	g	17:37:51	2023-07-04	48
FLiBe650C.txt	US	-25.8417	g	17:38:00	2023-07-04	49
FLiBe650C.txt	US	-25.8385	g	17:38:10	2023-07-04	50
FLiBe650C.txt	US	-25.8421	g	17:38:21	2023-07-04	51
FLiBe650C.txt	US	-25.8409	g	17:38:31	2023-07-04	52
FLiBe650C.txt	ST	-25.8346	g	17:38:41	2023-07-04	53
FLiBe650C.txt	US	-25.8377	g	17:38:50	2023-07-04	54
FLiBe650C.txt	US	-25.8393	g	17:39:00	2023-07-04	55
FLiBe650C.txt	US	-25.8365	g	17:39:11	2023-07-04	56
FLiBe650C.txt	US	-25.8376	g	17:39:21	2023-07-04	57
FLiBe650C.txt	US	-25.834	g	17:39:31	2023-07-04	58
FLiBe650C.txt	US	-25.8331	g	17:39:40	2023-07-04	59
FLiBe650C.txt	ST	-25.8263	g	17:39:50	2023-07-04	60
FLiBe650C.txt	US	-25.8329	g	17:40:01	2023-07-04	61
FLiBe650C.txt	US	-25.8296	g	17:40:11	2023-07-04	62
FLiBe650C.txt	US	-25.824	g	17:40:21	2023-07-04	63
FLiBe650C.txt	US	-25.8271	g	17:40:30	2023-07-04	64
FLiBe650C.txt	US	-25.8244	g	17:40:40	2023-07-04	65
FLiBe650C.txt	ST	-25.8171	g	17:40:51	2023-07-04	66
FLiBe650C.txt	ST	-25.816	g	17:41:01	2023-07-04	67
FLiBe650C.txt	US	-25.823	g	17:41:11	2023-07-04	68
FLiBe650C.txt	US	-25.8201	g	17:41:20	2023-07-04	69
FLiBe650C.txt	ST	-25.8135	g	17:41:30	2023-07-04	70
FLiBe650C.txt	ST	-25.8128	g	17:41:41	2023-07-04	71
FLiBe650C.txt	ST	-25.8117	g	17:41:51	2023-07-04	72
FLiBe650C.txt	US	-25.8153	g	17:42:01	2023-07-04	73
FLiBe650C.txt	US	-25.8205	g	17:42:10	2023-07-04	74
FLiBe650C.txt	ST	-25.8115	g	17:42:20	2023-07-04	75
FLiBe650C.txt	ST	-25.8113	g	17:42:31	2023-07-04	76
FLiBe650C.txt	US	-25.8218	g	17:42:41	2023-07-04	77
FLiBe650C.txt	ST	-25.8123	g	17:42:50	2023-07-04	78
FLiBe650C.txt	US	-25.8225	g	17:43:00	2023-07-04	79
FLiBe650C.txt	US	-25.8208	g	17:43:11	2023-07-04	80
FLiBe650C.txt	US	-25.8169	g	17:43:21	2023-07-04	81
FLiBe650C.txt	ST	-25.8237	g	17:43:31	2023-07-04	82
FLiBe650C.txt	US	-25.8243	g	17:43:41	2023-07-04	83
FLiBe650C.txt	US	-25.825	g	17:43:50	2023-07-04	84
FLiBe650C.txt	ST	-25.8269	g	17:44:01	2023-07-04	85
FLiBe650C.txt	US	-25.822	g	17:44:11	2023-07-04	86
FLiBe650C.txt	US	-25.8304	g	17:44:21	2023-07-04	87
FLiBe650C.txt	US	-25.8297	g	17:44:31	2023-07-04	88
FLiBe650C.txt	US	-25.829	g	17:44:40	2023-07-04	89
FLiBe650C.txt	US	-25.8332	g	17:44:51	2023-07-04	90
FLiBe650C.txt	US	-25.8343	g	17:45:01	2023-07-04	91
FLiBe650C.txt	US	-25.8341	g	17:45:11	2023-07-04	92
FLiBe650C.txt	US	-25.8375	g	17:45:20	2023-07-04	93
FLiBe650C.txt	US	-25.8382	g	17:45:30	2023-07-04	94
FLiBe650C.txt	ST	-25.8373	g	17:45:41	2023-07-04	95
FLiBe650C.txt	US	-25.8359	g	17:45:51	2023-07-04	96
FLiBe650C.txt	US	-25.8374	g	17:46:01	2023-07-04	97
FLiBe650C.txt	US	-25.8413	g	17:46:10	2023-07-04	98
FLiBe650C.txt	US	-25.8392	g	17:46:20	2023-07-04	99
FLiBe650C.txt	ST	-25.841	g	17:46:31	2023-07-04	100
FLiBe650C.txt	US	-25.8406	g	17:46:41	2023-07-04	101
FLiBe650H.txt	US	-25.8718	g	13:45:57	2023-07-04	1
FLiBe650H.txt	US	-25.8697	g	13:46:07	2023-07-04	2
FLiBe650H.txt	ST	-25.8559	g	13:46:17	2023-07-04	3
FLiBe650H.txt	US	-25.8639	g	13:46:27	2023-07-04	4
FLiBe650H.txt	US	-25.8614	g	13:46:37	2023-07-04	5
FLiBe650H.txt	US	-25.8583	g	13:46:47	2023-07-04	6
FLiBe650H.txt	ST	-25.8552	g	13:46:57	2023-07-04	7
FLiBe650H.txt	ST	-25.8441	g	13:47:07	2023-07-04	8
FLiBe650H.txt	US	-25.8497	g	13:47:17	2023-07-04	9
FLiBe650H.txt	US	-25.8517	g	13:47:27	2023-07-04	10
FLiBe650H.txt	ST	-25.8507	g	13:47:37	2023-07-04	11
FLiBe650H.txt	ST	-25.837	g	13:47:47	2023-07-04	12
FLiBe650H.txt	ST	-25.8365	g	13:47:57	2023-07-04	13
FLiBe650H.txt	US	-25.8472	g	13:48:07	2023-07-04	14
FLiBe650H.txt	US	-25.846	g	13:48:17	2023-07-04	15
FLiBe650H.txt	US	-25.8449	g	13:48:27	2023-07-04	16
FLiBe650H.txt	ST	-25.8458	g	13:48:37	2023-07-04	17
FLiBe650H.txt	US	-25.836	g	13:48:47	2023-07-04	18
FLiBe650H.txt	US	-25.8424	g	13:48:57	2023-07-04	19
FLiBe650H.txt	ST	-25.833	g	13:49:07	2023-07-04	20
FLiBe650H.txt	US	-25.8446	g	13:49:17	2023-07-04	21
FLiBe650H.txt	US	-25.8403	g	13:49:27	2023-07-04	22
FLiBe650H.txt	US	-25.8413	g	13:49:37	2023-07-04	23
FLiBe650H.txt	US	-25.8334	g	13:49:47	2023-07-04	24
FLiBe650H.txt	US	-25.8437	g	13:49:57	2023-07-04	25
FLiBe650H.txt	US	-25.8374	g	13:50:07	2023-07-04	26
FLiBe650H.txt	US	-25.846	g	13:50:17	2023-07-04	27
FLiBe650H.txt	US	-25.8469	g	13:50:27	2023-07-04	28
FLiBe650H.txt	US	-25.842	g	13:50:37	2023-07-04	29
FLiBe650H.txt	ST	-25.8499	g	13:50:47	2023-07-04	30
FLiBe650H.txt	ST	-25.8489	g	13:50:57	2023-07-04	31
FLiBe650H.txt	US	-25.8546	g	13:51:07	2023-07-04	32
FLiBe650H.txt	US	-25.8516	g	13:51:17	2023-07-04	33
FLiBe650H.txt	US	-25.8539	g	13:51:27	2023-07-04	34
FLiBe650H.txt	US	-25.8618	g	13:51:37	2023-07-04	35
FLiBe650H.txt	US	-25.8575	g	13:51:47	2023-07-04	36
FLiBe650H.txt	ST	-25.8574	g	13:51:57	2023-07-04	37
FLiBe650H.txt	US	-25.8587	g	13:52:07	2023-07-04	38
FLiBe650H.txt	US	-25.8578	g	13:52:17	2023-07-04	39
FLiBe650H.txt	US	-25.8613	g	13:52:27	2023-07-04	40
FLiBe650H.txt	ST	-25.8624	g	13:52:37	2023-07-04	41
FLiBe650H.txt	ST	-25.8627	g	13:52:47	2023-07-04	42
FLiBe650H.txt	US	-25.8674	g	13:52:57	2023-07-04	43
FLiBe650H.txt	US	-25.8638	g	13:53:07	2023-07-04	44
FLiBe650H.txt	US	-25.8604	g	13:53:17	2023-07-04	45
FLiBe650H.txt	ST	-25.868	g	13:53:27	2023-07-04	46
FLiBe650H.txt	US	-25.8668	g	13:53:37	2023-07-04	47
FLiBe650H.txt	ST	-25.8749	g	13:53:47	2023-07-04	48
FLiBe650H.txt	US	-25.8735	g	13:53:57	2023-07-04	49
FLiBe650H.txt	US	-25.8759	g	13:54:07	2023-07-04	50
FLiBe650H.txt	US	-25.8727	g	13:54:17	2023-07-04	51
FLiBe650H.txt	US	-25.8699	g	13:54:27	2023-07-04	52
FLiBe650H.txt	ST	-25.8759	g	13:54:37	2023-07-04	53
FLiBe650H.txt	US	-25.8641	g	13:54:47	2023-07-04	54
FLiBe650H.txt	ST	-25.8746	g	13:54:57	2023-07-04	55
FLiBe650H.txt	ST	-25.8685	g	13:55:07	2023-07-04	56
FLiBe650H.txt	ST	-25.8753	g	13:55:17	2023-07-04	57
FLiBe650H.txt	ST	-25.8657	g	13:55:27	2023-07-04	58
FLiBe650H.txt	ST	-25.8709	g	13:55:37	2023-07-04	59
FLiBe650H.txt	US	-25.8618	g	13:55:47	2023-07-04	60
FLiBe650H.txt	ST	-25.8696	g	13:55:57	2023-07-04	61
FLiBe650H.txt	ST	-25.8559	g	13:56:07	2023-07-04	62
FLiBe650H.txt	ST	-25.8545	g	13:56:17	2023-07-04	63
FLiBe650H.txt	US	-25.8637	g	13:56:27	2023-07-04	64
FLiBe650H.txt	ST	-25.8639	g	13:56:37	2023-07-04	65
FLiBe650H.txt	ST	-25.8469	g	13:56:47	2023-07-04	66
FLiBe650H.txt	US	-25.8602	g	13:56:57	2023-07-04	67
FLiBe650H.txt	US	-25.8552	g	13:57:07	2023-07-04	68
FLiBe650H.txt	US	-25.8531	g	13:57:17	2023-07-04	69
FLiBe650H.txt	US	-25.8416	g	13:57:27	2023-07-04	70
FLiBe650H.txt	ST	-25.8409	g	13:57:37	2023-07-04	71
FLiBe650H.txt	US	-25.8479	g	13:57:47	2023-07-04	72
FLiBe650H.txt	US	-25.8506	g	13:57:57	2023-07-04	73
FLiBe650H.txt	ST	-25.8382	g	13:58:07	2023-07-04	74
FLiBe650H.txt	US	-25.8554	g	13:58:17	2023-07-04	75
FLiBe650H.txt	US	-25.8479	g	13:58:27	2023-07-04	76
FLiBe650H.txt	ST	-25.8467	g	13:58:37	2023-07-04	77
FLiBe650H.txt	US	-25.8379	g	13:58:47	2023-07-04	78
FLiBe650H.txt	ST	-25.8459	g	13:58:57	2023-07-04	79
FLiBe650H.txt	US	-25.8536	g	13:59:07	2023-07-04	80
FLiBe650H.txt	US	-25.8454	g	13:59:17	2023-07-04	81
FLiBe650H.txt	US	-25.8427	g	13:59:27	2023-07-04	82
FLiBe650H.txt	ST	-25.8385	g	13:59:37	2023-07-04	83
FLiBe650H.txt	US	-25.8556	g	13:59:47	2023-07-04	84
FLiBe650H.txt	US	-25.8452	g	13:59:57	2023-07-04	85
FLiBe650H.txt	US	-25.8427	g	14:00:07	2023-07-04	86
FLiBe650H.txt	US	-25.851	g	14:00:17	2023-07-04	87
FLiBe650H.txt	US	-25.8598	g	14:00:27	2023-07-04	88
FLiBe650H.txt	US	-25.8532	g	14:00:37	2023-07-04	89
FLiBe650H.txt	US	-25.8515	g	14:00:47	2023-07-04	90
FLiBe700C.txt	US	-25.6324	g	16:42:49	2023-07-04	1
FLiBe700C.txt	US	-25.6285	g	16:42:59	2023-07-04	2
FLiBe700C.txt	US	-25.6323	g	16:43:09	2023-07-04	3
FLiBe700C.txt	ST	-25.6318	g	16:43:19	2023-07-04	4
FLiBe700C.txt	US	-25.6312	g	16:43:29	2023-07-04	5
FLiBe700C.txt	US	-25.6305	g	16:43:39	2023-07-04	6
FLiBe700C.txt	US	-25.6303	g	16:43:49	2023-07-04	7
FLiBe700C.txt	US	-25.6282	g	16:43:59	2023-07-04	8
FLiBe700C.txt	US	-25.6275	g	16:44:09	2023-07-04	9
FLiBe700C.txt	US	-25.6238	g	16:44:19	2023-07-04	10
FLiBe700C.txt	US	-25.6233	g	16:44:29	2023-07-04	11
FLiBe700C.txt	US	-25.6225	g	16:44:39	2023-07-04	12
FLiBe700C.txt	US	-25.6202	g	16:44:49	2023-07-04	13
FLiBe700C.txt	US	-25.6104	g	16:44:59	2023-07-04	14
FLiBe700C.txt	ST	-25.6194	g	16:45:09	2023-07-04	15
FLiBe700C.txt	US	-25.6092	g	16:45:19	2023-07-04	16
FLiBe700C.txt	ST	-25.6161	g	16:45:29	2023-07-04	17
FLiBe700C.txt	US	-25.6121	g	16:45:39	2023-07-04	18
FLiBe700C.txt	US	-25.6061	g	16:45:49	2023-07-04	19
FLiBe700C.txt	ST	-25.6113	g	16:45:59	2023-07-04	20
FLiBe700C.txt	US	-25.604	g	16:46:09	2023-07-04	21
FLiBe700C.txt	US	-25.6041	g	16:46:19	2023-07-04	22
FLiBe700C.txt	US	-25.6105	g	16:46:29	2023-07-04	23
FLiBe700C.txt	US	-25.5996	g	16:46:39	2023-07-04	24
FLiBe700C.txt	US	-25.6095	g	16:46:49	2023-07-04	25
FLiBe700C.txt	US	-25.6083	g	16:46:59	2023-07-04	26
FLiBe700C.txt	US	-25.6112	g	16:47:09	2023-07-04	27
FLiBe700C.txt	US	-25.6087	g	16:47:19	2023-07-04	28
FLiBe700C.txt	US	-25.6117	g	16:47:29	2023-07-04	29
FLiBe700C.txt	US	-25.6098	g	16:47:39	2023-07-04	30
FLiBe700C.txt	US	-25.6112	g	16:47:49	2023-07-04	31
FLiBe700C.txt	US	-25.613	g	16:47:59	2023-07-04	32
FLiBe700C.txt	US	-25.6098	g	16:48:09	2023-07-04	33
FLiBe700C.txt	ST	-25.6151	g	16:48:19	2023-07-04	34
FLiBe700C.txt	ST	-25.6161	g	16:48:29	2023-07-04	35
FLiBe700C.txt	US	-25.6138	g	16:48:39	2023-07-04	36
FLiBe700C.txt	US	-25.6198	g	16:48:49	2023-07-04	37
FLiBe700C.txt	US	-25.6191	g	16:48:59	2023-07-04	38
FLiBe700C.txt	ST	-25.6202	g	16:49:09	2023-07-04	39
FLiBe700C.txt	US	-25.621	g	16:49:19	2023-07-04	40
FLiBe700C.txt	ST	-25.6232	g	16:49:29	2023-07-04	41
FLiBe700C.txt	US	-25.6243	g	16:49:39	2023-07-04	42
FLiBe700C.txt	US	-25.6255	g	16:49:49	2023-07-04	43
FLiBe700C.txt	US	-25.627	g	16:49:59	2023-07-04	44
FLiBe700C.txt	ST	-25.6266	g	16:50:09	2023-07-04	45
FLiBe700C.txt	US	-25.6302	g	16:50:19	2023-07-04	46
FLiBe700C.txt	US	-25.6297	g	16:50:29	2023-07-04	47
FLiBe700C.txt	US	-25.63	g	16:50:39	2023-07-04	48
FLiBe700C.txt	US	-25.6331	g	16:50:49	2023-07-04	49
FLiBe700C.txt	US	-25.632	g	16:50:59	2023-07-04	50
FLiBe700C.txt	US	-25.6339	g	16:51:09	2023-07-04	51
FLiBe700C.txt	US	-25.6301	g	16:51:19	2023-07-04	52
FLiBe700C.txt	US	-25.634	g	16:51:29	2023-07-04	53
FLiBe700C.txt	US	-25.6336	g	16:51:39	2023-07-04	54
FLiBe700C.txt	US	-25.6301	g	16:51:49	2023-07-04	55
FLiBe700C.txt	US	-25.6299	g	16:51:59	2023-07-04	56
FLiBe700C.txt	US	-25.6294	g	16:52:09	2023-07-04	57
FLiBe700C.txt	US	-25.6272	g	16:52:19	2023-07-04	58
FLiBe700C.txt	US	-25.6262	g	16:52:29	2023-07-04	59
FLiBe700C.txt	US	-25.6245	g	16:52:39	2023-07-04	60
FLiBe700C.txt	US	-25.6211	g	16:52:49	2023-07-04	61
FLiBe700C.txt	US	-25.6228	g	16:52:59	2023-07-04	62
FLiBe700C.txt	US	-25.6133	g	16:53:09	2023-07-04	63
FLiBe700C.txt	US	-25.6167	g	16:53:19	2023-07-04	64
FLiBe700C.txt	US	-25.6144	g	16:53:29	2023-07-04	65
FLiBe700C.txt	US	-25.6142	g	16:53:39	2023-07-04	66
FLiBe700C.txt	ST	-25.6135	g	16:53:49	2023-07-04	67
FLiBe700C.txt	US	-25.6118	g	16:53:59	2023-07-04	68
FLiBe700C.txt	ST	-25.6109	g	16:54:09	2023-07-04	69
FLiBe700C.txt	ST	-25.6115	g	16:54:19	2023-07-04	70
FLiBe700C.txt	ST	-25.6105	g	16:54:29	2023-07-04	71
FLiBe700C.txt	US	-25.5995	g	16:54:39	2023-07-04	72
FLiBe700C.txt	US	-25.6095	g	16:54:49	2023-07-04	73
FLiBe700C.txt	US	-25.6075	g	16:54:59	2023-07-04	74
FLiBe700C.txt	US	-25.608	g	16:55:09	2023-07-04	75
FLiBe700C.txt	US	-25.6094	g	16:55:19	2023-07-04	76
FLiBe700C.txt	US	-25.6068	g	16:55:29	2023-07-04	77
FLiBe700C.txt	ST	-25.6082	g	16:55:39	2023-07-04	78
FLiBe700C.txt	US	-25.6104	g	16:55:49	2023-07-04	79
FLiBe700C.txt	US	-25.6099	g	16:55:59	2023-07-04	80
FLiBe700C.txt	US	-25.6117	g	16:56:09	2023-07-04	81
FLiBe700C.txt	US	-25.6066	g	16:56:19	2023-07-04	82
FLiBe700C.txt	ST	-25.6125	g	16:56:29	2023-07-04	83
FLiBe700C.txt	ST	-25.6136	g	16:56:39	2023-07-04	84
FLiBe700C.txt	US	-25.616	g	16:56:49	2023-07-04	85
FLiBe700C.txt	ST	-25.6156	g	16:56:59	2023-07-04	86
FLiBe700C.txt	ST	-25.6168	g	16:57:09	2023-07-04	87
FLiBe700C.txt	US	-25.6178	g	16:57:19	2023-07-04	88
FLiBe700C.txt	ST	-25.6197	g	16:57:29	2023-07-04	89
FLiBe700C.txt	US	-25.621	g	16:57:39	2023-07-04	90
FLiBe700H.txt	US	-25.6223	g	14:19:18	2023-07-04	1
FLiBe700H.txt	US	-25.634	g	14:19:28	2023-07-04	2
FLiBe700H.txt	US	-25.6302	g	14:19:38	2023-07-04	3
FLiBe700H.txt	US	-25.6422	g	14:19:48	2023-07-04	4
FLiBe700H.txt	ST	-25.6412	g	14:19:58	2023-07-04	5
FLiBe700H.txt	US	-25.6415	g	14:20:08	2023-07-04	6
FLiBe700H.txt	US	-25.6425	g	14:20:18	2023-07-04	7
FLiBe700H.txt	US	-25.6493	g	14:20:28	2023-07-04	8
FLiBe700H.txt	US	-25.6503	g	14:20:38	2023-07-04	9
FLiBe700H.txt	US	-25.6512	g	14:20:48	2023-07-04	10
FLiBe700H.txt	US	-25.6538	g	14:20:58	2023-07-04	11
FLiBe700H.txt	US	-25.6494	g	14:21:08	2023-07-04	12
FLiBe700H.txt	US	-25.6535	g	14:21:18	2023-07-04	13
FLiBe700H.txt	US	-25.6485	g	14:21:28	2023-07-04	14
FLiBe700H.txt	US	-25.6575	g	14:21:38	2023-07-04	15
FLiBe700H.txt	US	-25.6565	g	14:21:48	2023-07-04	16
FLiBe700H.txt	US	-25.655	g	14:21:58	2023-07-04	17
FLiBe700H.txt	US	-25.6536	g	14:22:08	2023-07-04	18
FLiBe700H.txt	US	-25.6491	g	14:22:18	2023-07-04	19
FLiBe700H.txt	US	-25.6539	g	14:22:28	2023-07-04	20
FLiBe700H.txt	US	-25.6479	g	14:22:38	2023-07-04	21
FLiBe700H.txt	US	-25.6488	g	14:22:48	2023-07-04	22
FLiBe700H.txt	US	-25.6436	g	14:22:58	2023-07-04	23
FLiBe700H.txt	US	-25.6405	g	14:23:08	2023-07-04	24
FLiBe700H.txt	ST	-25.6301	g	14:23:18	2023-07-04	25
FLiBe700H.txt	ST	-25.6276	g	14:23:28	2023-07-04	26
FLiBe700H.txt	US	-25.6376	g	14:23:38	2023-07-04	27
FLiBe700H.txt	ST	-25.6233	g	14:23:48	2023-07-04	28
FLiBe700H.txt	US	-25.6203	g	14:23:58	2023-07-04	29
FLiBe700H.txt	ST	-25.6185	g	14:24:08	2023-07-04	30
FLiBe700H.txt	US	-25.6163	g	14:24:18	2023-07-04	31
FLiBe700H.txt	ST	-25.6145	g	14:24:28	2023-07-04	32
FLiBe700H.txt	ST	-25.6123	g	14:24:38	2023-07-04	33
FLiBe700H.txt	ST	-25.6096	g	14:24:48	2023-07-04	34
FLiBe700H.txt	ST	-25.608	g	14:24:58	2023-07-04	35
FLiBe700H.txt	ST	-25.6056	g	14:25:08	2023-07-04	36
FLiBe700H.txt	ST	-25.6058	g	14:25:18	2023-07-04	37
FLiBe700H.txt	ST	-25.6047	g	14:25:28	2023-07-04	38
FLiBe700H.txt	ST	-25.6039	g	14:25:38	2023-07-04	39
FLiBe700H.txt	ST	-25.6026	g	14:25:48	2023-07-04	40
FLiBe700H.txt	ST	-25.6023	g	14:25:58	2023-07-04	41
FLiBe700H.txt	ST	-25.6025	g	14:26:08	2023-07-04	42
FLiBe700H.txt	ST	-25.6024	g	14:26:18	2023-07-04	43
FLiBe700H.txt	ST	-25.6016	g	14:26:28	2023-07-04	44
FLiBe700H.txt	ST	-25.6025	g	14:26:38	2023-07-04	45
FLiBe700H.txt	ST	-25.6024	g	14:26:48	2023-07-04	46
FLiBe700H.txt	ST	-25.6051	g	14:26:58	2023-07-04	47
FLiBe700H.txt	ST	-25.604	g	14:27:08	2023-07-04	48
FLiBe700H.txt	ST	-25.6043	g	14:27:18	2023-07-04	49
FLiBe700H.txt	ST	-25.6058	g	14:27:28	2023-07-04	50
FLiBe700H.txt	US	-25.6065	g	14:27:38	2023-07-04	51
FLiBe700H.txt	ST	-25.6077	g	14:27:48	2023-07-04	52
FLiBe700H.txt	ST	-25.61	g	14:27:58	2023-07-04	53
FLiBe700H.txt	US	-25.6102	g	14:28:08	2023-07-04	54
FLiBe700H.txt	ST	-25.611	g	14:28:18	2023-07-04	55
FLiBe700H.txt	US	-25.6127	g	14:28:28	2023-07-04	56
FLiBe700H.txt	ST	-25.6148	g	14:28:38	2023-07-04	57
FLiBe700H.txt	ST	-25.6157	g	14:28:48	2023-07-04	58
FLiBe700H.txt	ST	-25.6173	g	14:28:58	2023-07-04	59
FLiBe700H.txt	ST	-25.6198	g	14:29:08	2023-07-04	60
FLiBe700H.txt	ST	-25.6227	g	14:29:18	2023-07-04	61
FLiBe700H.txt	ST	-25.6237	g	14:29:28	2023-07-04	62
FLiBe700H.txt	ST	-25.6266	g	14:29:38	2023-07-04	63
FLiBe700H.txt	ST	-25.6271	g	14:29:48	2023-07-04	64
FLiBe700H.txt	ST	-25.6301	g	14:29:58	2023-07-04	65
FLiBe700H.txt	ST	-25.6305	g	14:30:08	2023-07-04	66
FLiBe700H.txt	ST	-25.6321	g	14:30:18	2023-07-04	67
FLiBe700H.txt	ST	-25.6332	g	14:30:28	2023-07-04	68
FLiBe700H.txt	US	-25.6341	g	14:30:38	2023-07-04	69
FLiBe700H.txt	ST	-25.6345	g	14:30:48	2023-07-04	70
FLiBe700H.txt	ST	-25.635	g	14:30:58	2023-07-04	71
FLiBe700H.txt	ST	-25.6343	g	14:31:08	2023-07-04	72
FLiBe700H.txt	ST	-25.6357	g	14:31:18	2023-07-04	73
FLiBe700H.txt	ST	-25.6355	g	14:31:28	2023-07-04	74
FLiBe700H.txt	ST	-25.6354	g	14:31:38	2023-07-04	75
FLiBe700H.txt	ST	-25.6349	g	14:31:48	2023-07-04	76
FLiBe700H.txt	ST	-25.6344	g	14:31:58	2023-07-04	77
FLiBe700H.txt	US	-25.6325	g	14:32:08	2023-07-04	78
FLiBe700H.txt	ST	-25.631	g	14:32:18	2023-07-04	79
FLiBe700H.txt	ST	-25.6302	g	14:32:28	2023-07-04	80
FLiBe700H.txt	ST	-25.627	g	14:32:38	2023-07-04	81
FLiBe700H.txt	ST	-25.6253	g	14:32:48	2023-07-04	82
FLiBe700H.txt	ST	-25.6235	g	14:32:58	2023-07-04	83
FLiBe700H.txt	US	-25.6188	g	14:33:08	2023-07-04	84
FLiBe700H.txt	US	-25.6188	g	14:33:18	2023-07-04	85
FLiBe700H.txt	ST	-25.6174	g	14:33:28	2023-07-04	86
FLiBe700H.txt	ST	-25.6166	g	14:33:38	2023-07-04	87
FLiBe700H.txt	ST	-25.6143	g	14:33:48	2023-07-04	88
FLiBe700H.txt	ST	-25.6135	g	14:33:58	2023-07-04	89
FLiBe700H.txt	US	-25.6107	g	14:34:08	2023-07-04	90
FLiBe700H.txt	ST	-25.6091	g	14:34:18	2023-07-04	91
FLiBe700H.txt	ST	-25.608	g	14:34:28	2023-07-04	92
FLiBe750C.txt	US	-25.3891	g	16:04:12	2023-07-04	1
FLiBe750C.txt	US	-25.3926	g	16:04:22	2023-07-04	2
FLiBe750C.txt	US	-25.3928	g	16:04:32	2023-07-04	3
FLiBe750C.txt	US	-25.395	g	16:04:42	2023-07-04	4
FLiBe750C.txt	ST	-25.3972	g	16:04:52	2023-07-04	5
FLiBe750C.txt	ST	-25.3978	g	16:05:02	2023-07-04	6
FLiBe750C.txt	US	-25.4018	g	16:05:12	2023-07-04	7
FLiBe750C.txt	US	-25.4014	g	16:05:22	2023-07-04	8
FLiBe750C.txt	US	-25.4007	g	16:05:32	2023-07-04	9
FLiBe750C.txt	ST	-25.4057	g	16:05:42	2023-07-04	10
FLiBe750C.txt	ST	-25.4069	g	16:05:52	2023-07-04	11
FLiBe750C.txt	US	-25.4061	g	16:06:02	2023-07-04	12
FLiBe750C.txt	ST	-25.4101	g	16:06:12	2023-07-04	13
FLiBe750C.txt	ST	-25.4128	g	16:06:22	2023-07-04	14
FLiBe750C.txt	ST	-25.4139	g	16:06:32	2023-07-04	15
FLiBe750C.txt	ST	-25.4157	g	16:06:42	2023-07-04	16
FLiBe750C.txt	US	-25.4188	g	16:06:52	2023-07-04	17
FLiBe750C.txt	ST	-25.4197	g	16:07:02	2023-07-04	18
FLiBe750C.txt	US	-25.4186	g	16:07:12	2023-07-04	19
FLiBe750C.txt	ST	-25.4213	g	16:07:22	2023-07-04	20
FLiBe750C.txt	US	-25.4219	g	16:07:32	2023-07-04	21
FLiBe750C.txt	US	-25.424	g	16:07:42	2023-07-04	22
FLiBe750C.txt	ST	-25.423	g	16:07:52	2023-07-04	23
FLiBe750C.txt	US	-25.4232	g	16:08:02	2023-07-04	24
FLiBe750C.txt	ST	-25.4237	g	16:08:12	2023-07-04	25
FLiBe750C.txt	US	-25.4246	g	16:08:22	2023-07-04	26
FLiBe750C.txt	US	-25.4151	g	16:08:32	2023-07-04	27
FLiBe750C.txt	US	-25.4231	g	16:08:42	2023-07-04	28
FLiBe750C.txt	US	-25.4162	g	16:08:52	2023-07-04	29
FLiBe750C.txt	US	-25.4148	g	16:09:02	2023-07-04	30
FLiBe750C.txt	US	-25.413	g	16:09:12	2023-07-04	31
FLiBe750C.txt	ST	-25.4107	g	16:09:22	2023-07-04	32
FLiBe750C.txt	ST	-25.4109	g	16:09:32	2023-07-04	33
FLiBe750C.txt	US	-25.3995	g	16:09:42	2023-07-04	34
FLiBe750C.txt	US	-25.4053	g	16:09:52	2023-07-04	35
FLiBe750C.txt	ST	-25.4027	g	16:10:02	2023-07-04	36
FLiBe750C.txt	US	-25.3956	g	16:10:12	2023-07-04	37
FLiBe750C.txt	US	-25.3922	g	16:10:22	2023-07-04	38
FLiBe750C.txt	ST	-25.3977	g	16:10:32	2023-07-04	39
FLiBe750C.txt	US	-25.3957	g	16:10:42	2023-07-04	40
FLiBe750C.txt	ST	-25.394	g	16:10:52	2023-07-04	41
FLiBe750C.txt	US	-25.3914	g	16:11:02	2023-07-04	42
FLiBe750C.txt	US	-25.3835	g	16:11:12	2023-07-04	43
FLiBe750C.txt	US	-25.3919	g	16:11:22	2023-07-04	44
FLiBe750C.txt	US	-25.3899	g	16:11:32	2023-07-04	45
FLiBe750C.txt	ST	-25.3793	g	16:11:42	2023-07-04	46
FLiBe750C.txt	ST	-25.3786	g	16:11:52	2023-07-04	47
FLiBe750C.txt	US	-25.3898	g	16:12:02	2023-07-04	48
FLiBe750C.txt	ST	-25.3898	g	16:12:12	2023-07-04	49
FLiBe750C.txt	ST	-25.3908	g	16:12:22	2023-07-04	50
FLiBe750C.txt	US	-25.3926	g	16:12:32	2023-07-04	51
FLiBe750C.txt	ST	-25.394	g	16:12:42	2023-07-04	52
FLiBe750C.txt	US	-25.3925	g	16:12:52	2023-07-04	53
FLiBe750C.txt	ST	-25.3939	g	16:13:02	2023-07-04	54
FLiBe750C.txt	US	-25.3955	g	16:13:12	2023-07-04	55
FLiBe750C.txt	US	-25.3964	g	16:13:22	2023-07-04	56
FLiBe750C.txt	US	-25.3959	g	16:13:32	2023-07-04	57
FLiBe750C.txt	ST	-25.3998	g	16:13:42	2023-07-04	58
FLiBe750C.txt	US	-25.4011	g	16:13:52	2023-07-04	59
FLiBe750C.txt	US	-25.4045	g	16:14:02	2023-07-04	60
FLiBe750C.txt	US	-25.4065	g	16:14:12	2023-07-04	61
FLiBe750C.txt	ST	-25.407	g	16:14:22	2023-07-04	62
FLiBe750C.txt	ST	-25.4079	g	16:14:32	2023-07-04	63
FLiBe750C.txt	ST	-25.4112	g	16:14:42	2023-07-04	64
FLiBe750C.txt	ST	-25.4124	g	16:14:51	2023-07-04	65
FLiBe750C.txt	US	-25.4162	g	16:15:02	2023-07-04	66
FLiBe750C.txt	ST	-25.4154	g	16:15:12	2023-07-04	67
FLiBe750C.txt	US	-25.4163	g	16:15:22	2023-07-04	68
FLiBe750C.txt	ST	-25.4183	g	16:15:32	2023-07-04	69
FLiBe750C.txt	ST	-25.4179	g	16:15:42	2023-07-04	70
FLiBe750C.txt	ST	-25.42	g	16:15:52	2023-07-04	71
FLiBe750C.txt	ST	-25.4207	g	16:16:02	2023-07-04	72
FLiBe750C.txt	US	-25.4219	g	16:16:12	2023-07-04	73
FLiBe750C.txt	US	-25.4214	g	16:16:22	2023-07-04	74
FLiBe750C.txt	US	-25.4212	g	16:16:32	2023-07-04	75
FLiBe750C.txt	ST	-25.4216	g	16:16:42	2023-07-04	76
FLiBe750C.txt	US	-25.4218	g	16:16:52	2023-07-04	77
FLiBe750C.txt	US	-25.4162	g	16:17:02	2023-07-04	78
FLiBe750C.txt	ST	-25.4184	g	16:17:12	2023-07-04	79
FLiBe750C.txt	ST	-25.4171	g	16:17:22	2023-07-04	80
FLiBe750C.txt	US	-25.4135	g	16:17:32	2023-07-04	81
FLiBe750C.txt	US	-25.4124	g	16:17:42	2023-07-04	82
FLiBe750C.txt	US	-25.4097	g	16:17:52	2023-07-04	83
FLiBe750C.txt	US	-25.4109	g	16:18:02	2023-07-04	84
FLiBe750C.txt	ST	-25.4078	g	16:18:12	2023-07-04	85
FLiBe750C.txt	US	-25.3983	g	16:18:22	2023-07-04	86
FLiBe750C.txt	US	-25.3931	g	16:18:32	2023-07-04	87
FLiBe750C.txt	ST	-25.3927	g	16:18:42	2023-07-04	88
FLiBe750C.txt	US	-25.3928	g	16:18:52	2023-07-04	89
FLiBe750C.txt	US	-25.399	g	16:19:02	2023-07-04	90
FLiBe750C.txt	US	-25.3856	g	16:19:12	2023-07-04	91
FLiBe750C.txt	ST	-25.3846	g	16:19:22	2023-07-04	92
FLiBe750C.txt	ST	-25.383	g	16:19:32	2023-07-04	93
FLiBe750C.txt	ST	-25.393	g	16:19:42	2023-07-04	94
FLiBe750C.txt	US	-25.391	g	16:19:52	2023-07-04	95
FLiBe750H.txt	US	-25.4216	g	14:50:55	2023-07-04	1
FLiBe750H.txt	US	-25.4187	g	14:51:05	2023-07-04	2
FLiBe750H.txt	US	-25.4304	g	14:51:15	2023-07-04	3
FLiBe750H.txt	US	-25.4321	g	14:51:25	2023-07-04	4
FLiBe750H.txt	US	-25.4357	g	14:51:35	2023-07-04	5
FLiBe750H.txt	US	-25.432	g	14:51:45	2023-07-04	6
FLiBe750H.txt	US	-25.4365	g	14:51:55	2023-07-04	7
FLiBe750H.txt	US	-25.4361	g	14:52:05	2023-07-04	8
FLiBe750H.txt	US	-25.4358	g	14:52:15	2023-07-04	9
FLiBe750H.txt	US	-25.4351	g	14:52:25	2023-07-04	10
FLiBe750H.txt	ST	-25.4351	g	14:52:35	2023-07-04	11
FLiBe750H.txt	US	-25.4264	g	14:52:45	2023-07-04	12
FLiBe750H.txt	US	-25.4373	g	14:52:55	2023-07-04	13
FLiBe750H.txt	US	-25.4305	g	14:53:05	2023-07-04	14
FLiBe750H.txt	US	-25.4338	g	14:53:15	2023-07-04	15
FLiBe750H.txt	US	-25.4293	g	14:53:25	2023-07-04	16
FLiBe750H.txt	ST	-25.4186	g	14:53:35	2023-07-04	17
FLiBe750H.txt	US	-25.4244	g	14:53:45	2023-07-04	18
FLiBe750H.txt	US	-25.4242	g	14:53:55	2023-07-04	19
FLiBe750H.txt	US	-25.4216	g	14:54:05	2023-07-04	20
FLiBe750H.txt	ST	-25.4085	g	14:54:15	2023-07-04	21
FLiBe750H.txt	ST	-25.4069	g	14:54:25	2023-07-04	22
FLiBe750H.txt	US	-25.4025	g	14:54:35	2023-07-04	23
FLiBe750H.txt	ST	-25.4012	g	14:54:45	2023-07-04	24
FLiBe750H.txt	US	-25.3973	g	14:54:55	2023-07-04	25
FLiBe750H.txt	US	-25.3969	g	14:55:05	2023-07-04	26
FLiBe750H.txt	US	-25.3944	g	14:55:15	2023-07-04	27
FLiBe750H.txt	ST	-25.3914	g	14:55:25	2023-07-04	28
FLiBe750H.txt	US	-25.3894	g	14:55:35	2023-07-04	29
FLiBe750H.txt	US	-25.3861	g	14:55:45	2023-07-04	30
FLiBe750H.txt	ST	-25.3868	g	14:55:55	2023-07-04	31
FLiBe750H.txt	ST	-25.3848	g	14:56:05	2023-07-04	32
FLiBe750H.txt	US	-25.3825	g	14:56:15	2023-07-04	33
FLiBe750H.txt	US	-25.3802	g	14:56:25	2023-07-04	34
FLiBe750H.txt	ST	-25.3806	g	14:56:35	2023-07-04	35
FLiBe750H.txt	ST	-25.382	g	14:56:45	2023-07-04	36
FLiBe750H.txt	ST	-25.3807	g	14:56:55	2023-07-04	37
FLiBe750H.txt	ST	-25.3816	g	14:57:05	2023-07-04	38
FLiBe750H.txt	ST	-25.3808	g	14:57:15	2023-07-04	39
FLiBe750H.txt	ST	-25.3815	g	14:57:25	2023-07-04	40
FLiBe750H.txt	ST	-25.3824	g	14:57:35	2023-07-04	41
FLiBe750H.txt	ST	-25.3832	g	14:57:45	2023-07-04	42
FLiBe750H.txt	ST	-25.3829	g	14:57:55	2023-07-04	43
FLiBe750H.txt	US	-25.3841	g	14:58:05	2023-07-04	44
FLiBe750H.txt	ST	-25.3852	g	14:58:15	2023-07-04	45
FLiBe750H.txt	ST	-25.3868	g	14:58:25	2023-07-04	46
FLiBe750H.txt	ST	-25.389	g	14:58:35	2023-07-04	47
FLiBe750H.txt	ST	-25.3905	g	14:58:45	2023-07-04	48
FLiBe750H.txt	ST	-25.3914	g	14:58:55	2023-07-04	49
FLiBe750H.txt	ST	-25.3931	g	14:59:05	2023-07-04	50
FLiBe750H.txt	US	-25.4039	g	14:59:15	2023-07-04	51
FLiBe750H.txt	US	-25.3991	g	14:59:25	2023-07-04	52
FLiBe750H.txt	US	-25.3999	g	14:59:35	2023-07-04	53
FLiBe750H.txt	US	-25.4024	g	14:59:45	2023-07-04	54
FLiBe750H.txt	US	-25.4034	g	14:59:55	2023-07-04	55
FLiBe750H.txt	ST	-25.4035	g	15:00:05	2023-07-04	56
FLiBe750H.txt	ST	-25.4055	g	15:00:15	2023-07-04	57
FLiBe750H.txt	ST	-25.4096	g	15:00:25	2023-07-04	58
FLiBe750H.txt	ST	-25.4103	g	15:00:35	2023-07-04	59
FLiBe750H.txt	ST	-25.4119	g	15:00:45	2023-07-04	60
FLiBe750H.txt	US	-25.4146	g	15:00:55	2023-07-04	61
FLiBe750H.txt	ST	-25.4161	g	15:01:05	2023-07-04	62
FLiBe750H.txt	ST	-25.4171	g	15:01:15	2023-07-04	63
FLiBe750H.txt	ST	-25.4147	g	15:01:25	2023-07-04	64
FLiBe750H.txt	US	-25.4167	g	15:01:35	2023-07-04	65
FLiBe750H.txt	ST	-25.4189	g	15:01:45	2023-07-04	66
FLiBe750H.txt	ST	-25.4194	g	15:01:55	2023-07-04	67
FLiBe750H.txt	ST	-25.419	g	15:02:05	2023-07-04	68
FLiBe750H.txt	US	-25.4296	g	15:02:15	2023-07-04	69
FLiBe750H.txt	US	-25.4166	g	15:02:25	2023-07-04	70
FLiBe750H.txt	US	-25.4162	g	15:02:35	2023-07-04	71
FLiBe750H.txt	ST	-25.4125	g	15:02:45	2023-07-04	72
FLiBe750H.txt	ST	-25.4136	g	15:02:55	2023-07-04	73
FLiBe750H.txt	ST	-25.4104	g	15:03:05	2023-07-04	74
FLiBe750H.txt	ST	-25.4082	g	15:03:15	2023-07-04	75
FLiBe750H.txt	ST	-25.407	g	15:03:25	2023-07-04	76
FLiBe750H.txt	ST	-25.405	g	15:03:35	2023-07-04	77
FLiBe750H.txt	ST	-25.4033	g	15:03:45	2023-07-04	78
FLiBe750H.txt	ST	-25.4026	g	15:03:55	2023-07-04	79
FLiBe750H.txt	ST	-25.4001	g	15:04:05	2023-07-04	80
FLiBe750H.txt	US	-25.3978	g	15:04:15	2023-07-04	81
FLiBe750H.txt	ST	-25.3957	g	15:04:25	2023-07-04	82
FLiBe750H.txt	ST	-25.3933	g	15:04:35	2023-07-04	83
FLiBe750H.txt	US	-25.3929	g	15:04:45	2023-07-04	84
FLiBe750H.txt	ST	-25.3903	g	15:04:55	2023-07-04	85
FLiBe750H.txt	ST	-25.3882	g	15:05:05	2023-07-04	86
FLiBe750H.txt	ST	-25.3873	g	15:05:15	2023-07-04	87
FLiBe750H.txt	US	-25.386	g	15:05:25	2023-07-04	88
FLiBe750H.txt	US	-25.3836	g	15:05:35	2023-07-04	89
FLiBe750H.txt	US	-25.3823	g	15:05:45	2023-07-04	90
FLiBe750H.txt	ST	-25.3828	g	15:05:55	2023-07-04	91
FLiBe750H.txt	ST	-25.383	g	15:06:05	2023-07-04	92
FLiBe750H.txt	ST	-25.3829	g	15:06:15	2023-07-04	93
FLiBe800H.txt	ST	-25.1876	g	15:30:47	2023-07-04	1
FLiBe800H.txt	US	-25.1808	g	15:30:57	2023-07-04	2
FLiBe800H.txt	US	-25.1889	g	15:31:07	2023-07-04	3
FLiBe800H.txt	US	-25.1926	g	15:31:17	2023-07-04	4
FLiBe800H.txt	US	-25.1953	g	15:31:27	2023-07-04	5
FLiBe800H.txt	ST	-25.1969	g	15:31:37	2023-07-04	6
FLiBe800H.txt	US	-25.197	g	15:31:47	2023-07-04	7
FLiBe800H.txt	ST	-25.1998	g	15:31:57	2023-07-04	8
FLiBe800H.txt	ST	-25.1985	g	15:32:07	2023-07-04	9
FLiBe800H.txt	US	-25.1988	g	15:32:17	2023-07-04	10
FLiBe800H.txt	US	-25.2016	g	15:32:27	2023-07-04	11
FLiBe800H.txt	ST	-25.2024	g	15:32:37	2023-07-04	12
FLiBe800H.txt	ST	-25.2036	g	15:32:47	2023-07-04	13
FLiBe800H.txt	US	-25.2017	g	15:32:57	2023-07-04	14
FLiBe800H.txt	US	-25.2024	g	15:33:07	2023-07-04	15
FLiBe800H.txt	US	-25.2061	g	15:33:17	2023-07-04	16
FLiBe800H.txt	US	-25.2015	g	15:33:27	2023-07-04	17
FLiBe800H.txt	US	-25.2013	g	15:33:37	2023-07-04	18
FLiBe800H.txt	US	-25.2012	g	15:33:47	2023-07-04	19
FLiBe800H.txt	ST	-25.1978	g	15:33:57	2023-07-04	20
FLiBe800H.txt	US	-25.1985	g	15:34:07	2023-07-04	21
FLiBe800H.txt	US	-25.1953	g	15:34:17	2023-07-04	22
FLiBe800H.txt	ST	-25.1942	g	15:34:27	2023-07-04	23
FLiBe800H.txt	ST	-25.1927	g	15:34:37	2023-07-04	24
FLiBe800H.txt	US	-25.1935	g	15:34:47	2023-07-04	25
FLiBe800H.txt	ST	-25.181	g	15:34:57	2023-07-04	26
FLiBe800H.txt	ST	-25.1801	g	15:35:07	2023-07-04	27
FLiBe800H.txt	US	-25.1892	g	15:35:17	2023-07-04	28
FLiBe800H.txt	US	-25.186	g	15:35:27	2023-07-04	29
FLiBe800H.txt	ST	-25.1874	g	15:35:37	2023-07-04	30
FLiBe800H.txt	US	-25.1833	g	15:35:47	2023-07-04	31
FLiBe800H.txt	US	-25.1714	g	15:35:57	2023-07-04	32
FLiBe800H.txt	US	-25.1826	g	15:36:07	2023-07-04	33
FLiBe800H.txt	US	-25.1747	g	15:36:17	2023-07-04	34
FLiBe800H.txt	ST	-25.1684	g	15:36:27	2023-07-04	35
FLiBe800H.txt	US	-25.1792	g	15:36:37	2023-07-04	36
FLiBe800H.txt	US	-25.1677	g	15:36:47	2023-07-04	37
FLiBe800H.txt	ST	-25.1666	g	15:36:57	2023-07-04	38
FLiBe800H.txt	ST	-25.1656	g	15:37:07	2023-07-04	39
FLiBe800H.txt	ST	-25.1658	g	15:37:17	2023-07-04	40
FLiBe800H.txt	ST	-25.1641	g	15:37:27	2023-07-04	41
FLiBe800H.txt	ST	-25.166	g	15:37:37	2023-07-04	42
FLiBe800H.txt	ST	-25.1674	g	15:37:47	2023-07-04	43
FLiBe800H.txt	ST	-25.1675	g	15:37:57	2023-07-04	44
FLiBe800H.txt	ST	-25.1678	g	15:38:07	2023-07-04	45
FLiBe800H.txt	US	-25.1807	g	15:38:17	2023-07-04	46
FLiBe800H.txt	US	-25.1731	g	15:38:27	2023-07-04	47
FLiBe800H.txt	US	-25.1818	g	15:38:37	2023-07-04	48
FLiBe800H.txt	US	-25.1847	g	15:38:47	2023-07-04	49
FLiBe800H.txt	US	-25.1841	g	15:38:57	2023-07-04	50
FLiBe800H.txt	US	-25.1848	g	15:39:07	2023-07-04	51
FLiBe800H.txt	ST	-25.1865	g	15:39:17	2023-07-04	52
FLiBe800H.txt	ST	-25.1857	g	15:39:27	2023-07-04	53
FLiBe800H.txt	US	-25.1911	g	15:39:37	2023-07-04	54
FLiBe800H.txt	US	-25.1908	g	15:39:47	2023-07-04	55
FLiBe800H.txt	US	-25.1907	g	15:39:57	2023-07-04	56
FLiBe800H.txt	US	-25.1933	g	15:40:07	2023-07-04	57
FLiBe800H.txt	US	-25.1933	g	15:40:17	2023-07-04	58
FLiBe800H.txt	US	-25.1948	g	15:40:27	2023-07-04	59
FLiBe800H.txt	ST	-25.1953	g	15:40:37	2023-07-04	60
FLiBe800H.txt	US	-25.1944	g	15:40:47	2023-07-04	61
FLiBe800H.txt	ST	-25.1942	g	15:40:57	2023-07-04	62
FLiBe800H.txt	US	-25.1949	g	15:41:07	2023-07-04	63
FLiBe800H.txt	US	-25.1994	g	15:41:17	2023-07-04	64
FLiBe800H.txt	US	-25.1967	g	15:41:27	2023-07-04	65
FLiBe800H.txt	ST	-25.1965	g	15:41:37	2023-07-04	66
FLiBe800H.txt	US	-25.1955	g	15:41:47	2023-07-04	67
FLiBe800H.txt	US	-25.1954	g	15:41:57	2023-07-04	68
FLiBe800H.txt	US	-25.1857	g	15:42:07	2023-07-04	69
FLiBe800H.txt	ST	-25.1963	g	15:42:17	2023-07-04	70
FLiBe800H.txt	US	-25.1941	g	15:42:27	2023-07-04	71
FLiBe800H.txt	US	-25.193	g	15:42:37	2023-07-04	72
FLiBe800H.txt	ST	-25.1966	g	15:42:47	2023-07-04	73
FLiBe800H.txt	US	-25.1952	g	15:42:57	2023-07-04	74
FLiBe800H.txt	ST	-25.192	g	15:43:07	2023-07-04	75
FLiBe800H.txt	ST	-25.1936	g	15:43:17	2023-07-04	76
FLiBe800H.txt	US	-25.1803	g	15:43:27	2023-07-04	77
FLiBe800H.txt	ST	-25.1805	g	15:43:37	2023-07-04	78
FLiBe800H.txt	ST	-25.1889	g	15:43:47	2023-07-04	79
FLiBe800H.txt	US	-25.1753	g	15:43:57	2023-07-04	80
FLiBe800H.txt	ST	-25.175	g	15:44:07	2023-07-04	81
FLiBe800H.txt	ST	-25.1854	g	15:44:17	2023-07-04	82
FLiBe800H.txt	US	-25.1821	g	15:44:27	2023-07-04	83
FLiBe800H.txt	ST	-25.172	g	15:44:37	2023-07-04	84
FLiBe800H.txt	ST	-25.1724	g	15:44:47	2023-07-04	85
FLiBe800H.txt	US	-25.1721	g	15:44:57	2023-07-04	86
FLiBe800H.txt	ST	-25.171	g	15:45:07	2023-07-04	87
FLiBe800H.txt	ST	-25.1704	g	15:45:17	2023-07-04	88
FLiBe800H.txt	ST	-25.1695	g	15:45:27	2023-07-04	89
FLiBe800H.txt	ST	-25.1699	g	15:45:37	2023-07-04	90
FLiBe800H.txt	ST	-25.1688	g	15:45:47	2023-07-04	91
FLiBe800H.txt	ST	-25.1682	g	15:45:57	2023-07-04	92

## Sheet: 4 FNaBe Fig 5
Raw density data for FNaBe
Salt: FNaBe
Bobber material: SS316
Mass: 100.7145 g
RAW DATA								FIGURE 5 DATA
	ST= stable
	US=unstable
Source.Name	Balance Status	Balance Reading [g]	Time	Date	Point #			Temperature	Uncertainty on temperature (0.75%)	DM measured	st. dev. of DM measured	Alpha	Error on alpha	Volume at Temperature T	Uncertainty on Volume at Temperature	Density	Uncertainty on Density
nafbe20230807_500H.txt	ST	-028.1903 g	10:37:06	2023-07-08	1			°C	°C	g	g	1e-6 / oC	1e-6 / oC	cm3	cm3	g/cm3	g/cm3
nafbe20230807_500H.txt	ST	-028.1909 g	10:37:16	2023-07-08	2			498	3.735	-28.1925	0.00252	18.042	0.6	12.9328	0.05142	2.17991	0.00867
nafbe20230807_500H.txt	ST	-028.1914 g	10:37:26	2023-07-08	3			549	4.1175	-27.9331	0.000842747	18.2388	0.6	12.9716	0.05368	2.15341	0.00891
nafbe20230807_500H.txt	ST	-028.1914 g	10:37:36	2023-07-08	4			599	4.4925	-27.6734	0.00165	18.4166	0.6	13.0099	0.05602	2.1271	0.00916
nafbe20230807_500H.txt	ST	-028.1921 g	10:37:46	2023-07-08	5			649	4.8675	-27.4097	0.00145	18.5794	0.6	13.0486	0.05847	2.10059	0.00941
nafbe20230807_500H.txt	US	-028.1934 g	10:37:56	2023-07-08	6			699	5.2425	-27.1436	0.000911396	18.7272	0.6	13.0875	0.061	2.07401	0.00967
nafbe20230807_500H.txt	ST	-028.1922 g	10:38:06	2023-07-08	7			749	5.6175	-26.8564	0.00209	18.86	0.6	13.1265	0.06363	2.04596	0.00992
nafbe20230807_500H.txt	US	-028.1933 g	10:38:16	2023-07-08	8			798	5.985	-26.5624	0.00146	18.9756	0.6	13.1649	0.06626	2.01767	0.01016
nafbe20230807_500H.txt	ST	-028.1937 g	10:38:26	2023-07-08	9			640	4.8	-27.3854	0.00767	18.5512	0.6	13.0416	0.05802	2.09985	0.00936
nafbe20230807_500H.txt	US	-028.1946 g	10:38:36	2023-07-08	10			575	4.3125	-27.8466	0.01175	18.3331	0.6	12.9915	0.05488	2.14345	0.0091
nafbe20230807_500H.txt	ST	-028.1940 g	10:38:46	2023-07-08	11			625	4.6875	-27.5605	0.03393	18.5031	0.6	13.03	0.05728	2.11516	0.00966
nafbe20230807_500H.txt	ST	-028.1943 g	10:38:56	2023-07-08	12			672	5.04	-27.3163	0.02151	18.6492	0.6	13.0665	0.05962	2.09057	0.00968
nafbe20230807_500H.txt	ST	-028.1947 g	10:39:06	2023-07-08	13			722	5.415	-27.0239	0.00274	18.7902	0.6	13.1054	0.0622	2.06203	0.00979
nafbe20230807_500H.txt	ST	-028.1947 g	10:39:16	2023-07-08	14			772	5.79	-26.7193	0.00216	18.916	0.6	13.1446	0.06486	2.03273	0.01003
nafbe20230807_500H.txt	ST	-028.1942 g	10:39:26	2023-07-08	15			822	6.165	-26.3958	0.00329	19.0269	0.6	13.1837	0.06758	2.00216	0.01027
nafbe20230807_500H.txt	ST	-028.1941 g	10:39:36	2023-07-08	16			744	5.58	-26.8422	0.00408	18.8474	0.6	13.1226	0.06336	2.04548	0.00988
nafbe20230807_500H.txt	ST	-028.1966 g	10:39:46	2023-07-08	17			644	4.83	-27.3565	0.01027	18.5638	0.6	13.0447	0.05822	2.09714	0.00939
nafbe20230807_500H.txt	ST	-028.1978 g	10:39:56	2023-07-08	18
nafbe20230807_500H.txt	ST	-028.1971 g	10:40:06	2023-07-08	19
nafbe20230807_500H.txt	US	-028.1969 g	10:40:16	2023-07-08	20
nafbe20230807_500H.txt	ST	-028.1956 g	10:40:26	2023-07-08	21
nafbe20230807_500H.txt	ST	-028.1953 g	10:40:36	2023-07-08	22
nafbe20230807_500H.txt	ST	-028.1957 g	10:40:46	2023-07-08	23
nafbe20230807_500H.txt	ST	-028.1954 g	10:40:56	2023-07-08	24			Heating (Run A) and Cooling (Run B) Data showed agreement:
nafbe20230807_500H.txt	US	-028.1952 g	10:41:06	2023-07-08	25
nafbe20230807_500H.txt	ST	-028.1954 g	10:41:16	2023-07-08	26
nafbe20230807_500H.txt	ST	-028.1937 g	10:41:26	2023-07-08	27
nafbe20230807_500H.txt	ST	-028.1937 g	10:41:36	2023-07-08	28
nafbe20230807_500H.txt	ST	-028.1939 g	10:41:46	2023-07-08	29
nafbe20230807_500H.txt	ST	-028.1928 g	10:41:56	2023-07-08	30
nafbe20230807_500H.txt	ST	-028.1929 g	10:42:06	2023-07-08	31
nafbe20230807_500H.txt	ST	-028.1925 g	10:42:16	2023-07-08	32
nafbe20230807_500H.txt	ST	-028.1924 g	10:42:26	2023-07-08	33
nafbe20230807_500H.txt	ST	-028.1916 g	10:42:36	2023-07-08	34
nafbe20230807_500H.txt	ST	-028.1921 g	10:42:46	2023-07-08	35
nafbe20230807_500H.txt	US	-028.1919 g	10:42:56	2023-07-08	36
nafbe20230807_500H.txt	ST	-028.1904 g	10:43:06	2023-07-08	37
nafbe20230807_500H.txt	ST	-028.1902 g	10:43:16	2023-07-08	38
nafbe20230807_500H.txt	US	-028.1895 g	10:43:26	2023-07-08	39
nafbe20230807_500H.txt	ST	-028.1890 g	10:43:36	2023-07-08	40
nafbe20230807_500H.txt	ST	-028.1887 g	10:43:46	2023-07-08	41
nafbe20230807_500H.txt	ST	-028.1889 g	10:43:56	2023-07-08	42
nafbe20230807_500H.txt	ST	-028.1885 g	10:44:06	2023-07-08	43
nafbe20230807_500H.txt	ST	-028.1884 g	10:44:16	2023-07-08	44
nafbe20230807_500H.txt	ST	-028.1883 g	10:44:26	2023-07-08	45
nafbe20230807_500H.txt	ST	-028.1879 g	10:44:36	2023-07-08	46
nafbe20230807_500H.txt	ST	-028.1886 g	10:44:46	2023-07-08	47
nafbe20230807_500H.txt	US	-028.1880 g	10:44:56	2023-07-08	48
nafbe20230807_500H.txt	US	-028.1882 g	10:45:06	2023-07-08	49
nafbe20230807_500H.txt	ST	-028.1887 g	10:45:16	2023-07-08	50
nafbe20230807_500H.txt	US	-028.1881 g	10:45:26	2023-07-08	51
nafbe20230807_500H.txt	US	-028.1876 g	10:45:36	2023-07-08	52
nafbe20230807_500H.txt	ST	-028.1881 g	10:45:46	2023-07-08	53
nafbe20230807_500H.txt	ST	-028.1883 g	10:45:56	2023-07-08	54
nafbe20230807_500H.txt	ST	-028.1889 g	10:46:06	2023-07-08	55
nafbe20230807_500H.txt	ST	-028.1904 g	10:46:16	2023-07-08	56
nafbe20230807_500H.txt	ST	-028.1910 g	10:46:26	2023-07-08	57
nafbe20230807_500H.txt	ST	-028.1910 g	10:46:36	2023-07-08	58
nafbe20230807_500H.txt	ST	-028.1907 g	10:46:46	2023-07-08	59
nafbe20230807_500H.txt	ST	-028.1902 g	10:46:56	2023-07-08	60
nafbe20230807_500H.txt	ST	-028.1899 g	10:47:06	2023-07-08	61
nafbe20230807_500H.txt	ST	-028.1918 g	10:47:16	2023-07-08	62
nafbe20230807_500H.txt	ST	-028.1926 g	10:47:26	2023-07-08	63
nafbe20230807_500H.txt	ST	-028.1922 g	10:47:36	2023-07-08	64
nafbe20230807_500H.txt	US	-028.1937 g	10:47:46	2023-07-08	65
nafbe20230807_500H.txt	ST	-028.1924 g	10:47:56	2023-07-08	66
nafbe20230807_500H.txt	ST	-028.192.1929 g	10:48:06	2023-07-08	67
nafbe20230807_500H.txt	ST	-028.1920 g	10:48:16	2023-07-08	68
nafbe20230807_500H.txt	ST	-028.1934 g	10:48:26	2023-07-08	69
nafbe20230807_500H.txt	ST	-028.1936 g	10:48:36	2023-07-08	70
nafbe20230807_500H.txt	US	-028.1944 g	10:48:46	2023-07-08	71
nafbe20230807_500H.txt	US	-028.1940 g	10:48:56	2023-07-08	72
nafbe20230807_500H.txt	ST	-028.1937 g	10:49:06	2023-07-08	73
nafbe20230807_500H.txt	ST	-028.1938 g	10:49:16	2023-07-08	74
nafbe20230807_500H.txt	ST	-028.1936 g	10:49:26	2023-07-08	75
nafbe20230807_500H.txt	ST	-028.1941 g	10:49:36	2023-07-08	76
nafbe20230807_500H.txt	ST	-028.1957 g	10:49:46	2023-07-08	77
nafbe20230807_500H.txt	ST	-028.1933 g	10:49:56	2023-07-08	78
nafbe20230807_500H.txt	ST	-028.1934 g	10:50:06	2023-07-08	79
nafbe20230807_500H.txt	ST	-028.1933 g	10:50:16	2023-07-08	80
nafbe20230807_500H.txt	ST	-028.1950 g	10:50:26	2023-07-08	81
nafbe20230807_500H.txt	ST	-028.1959 g	10:50:36	2023-07-08	82
nafbe20230807_500H.txt	ST	-028.1951 g	10:50:46	2023-07-08	83
nafbe20230807_500H.txt	ST	-028.1936 g	10:50:56	2023-07-08	84
nafbe20230807_500H.txt	ST	-028.1947 g	10:51:06	2023-07-08	85
nafbe20230807_500H.txt	ST	-028.1943 g	10:51:16	2023-07-08	86
nafbe20230807_500H.txt	US	-028.1947 g	10:51:26	2023-07-08	87
nafbe20230807_500H.txt	US	-028.1937 g	10:51:36	2023-07-08	88
nafbe20230807_500H.txt	ST	-028.1923 g	10:51:46	2023-07-08	89
nafbe20230807_500H.txt	ST	-028.1932 g	10:51:56	2023-07-08	90
nafbe20230807_500H.txt	ST	-028.1935 g	10:52:06	2023-07-08	91
nafbe20230807_500H.txt	ST	-028.1934 g	10:52:16	2023-07-08	92
nafbe20230807_550H.txt	ST	-027.9336 g	12:02:59	2023-07-08	1
nafbe20230807_550H.txt	ST	-027.9331 g	12:03:09	2023-07-08	2
nafbe20230807_550H.txt	US	-027.9327 g	12:03:19	2023-07-08	3
nafbe20230807_550H.txt	ST	-027.9341 g	12:03:29	2023-07-08	4
nafbe20230807_550H.txt	ST	-027.9332 g	12:03:39	2023-07-08	5
nafbe20230807_550H.txt	ST	-027.9346 g	12:03:49	2023-07-08	6
nafbe20230807_550H.txt	US	-027.9341 g	12:03:59	2023-07-08	7
nafbe20230807_550H.txt	US	-027.9335 g	12:04:09	2023-07-08	8
nafbe20230807_550H.txt	ST	-027.9338 g	12:04:19	2023-07-08	9
nafbe20230807_550H.txt	ST	-027.9332 g	12:04:29	2023-07-08	10
nafbe20230807_550H.txt	ST	-027.9338 g	12:04:39	2023-07-08	11
nafbe20230807_550H.txt	ST	-027.9340 g	12:04:49	2023-07-08	12
nafbe20230807_550H.txt	ST	-027.9337 g	12:04:59	2023-07-08	13
nafbe20230807_550H.txt	ST	-027.9347 g	12:05:09	2023-07-08	14
nafbe20230807_550H.txt	ST	-027.9337 g	12:05:19	2023-07-08	15
nafbe20230807_550H.txt	ST	-027.9340 g	12:05:29	2023-07-08	16
nafbe20230807_550H.txt	US	-027.9343 g	12:05:39	2023-07-08	17
nafbe20230807_550H.txt	ST	-027.9339 g	12:05:49	2023-07-08	18
nafbe20230807_550H.txt	ST	-027.9347 g	12:05:59	2023-07-08	19
nafbe20230807_550H.txt	ST	-027.9340 g	12:06:09	2023-07-08	20
nafbe20230807_550H.txt	ST	-027.9343 g	12:06:19	2023-07-08	21
nafbe20230807_550H.txt	ST	-027.9341 g	12:06:29	2023-07-08	22
nafbe20230807_550H.txt	ST	-027.9349 g	12:06:39	2023-07-08	23
nafbe20230807_550H.txt	ST	-027.9347 g	12:06:49	2023-07-08	24
nafbe20230807_550H.txt	ST	-027.9345 g	12:06:59	2023-07-08	25
nafbe20230807_550H.txt	ST	-027.9338 g	12:07:09	2023-07-08	26
nafbe20230807_550H.txt	ST	-027.9337 g	12:07:19	2023-07-08	27
nafbe20230807_550H.txt	US	-027.9336 g	12:07:29	2023-07-08	28
nafbe20230807_550H.txt	ST	-027.9328 g	12:07:39	2023-07-08	29
nafbe20230807_550H.txt	ST	-027.9339 g	12:07:49	2023-07-08	30
nafbe20230807_550H.txt	ST	-027.9336 g	12:07:59	2023-07-08	31
nafbe20230807_550H.txt	ST	-027.9334 g	12:08:09	2023-07-08	32
nafbe20230807_550H.txt	US	-027.9339 g	12:08:19	2023-07-08	33
nafbe20230807_550H.txt	ST	-027.9331 g	12:08:29	2023-07-08	34
nafbe20230807_550H.txt	ST	-027.9334 g	12:08:39	2023-07-08	35
nafbe20230807_550H.txt	ST	-027.9332 g	12:08:49	2023-07-08	36
nafbe20230807_550H.txt	ST	-027.9333 g	12:08:59	2023-07-08	37
nafbe20230807_550H.txt	US	-027.9348 g	12:09:09	2023-07-08	38
nafbe20230807_550H.txt	ST	-027.9330 g	12:09:19	2023-07-08	39
nafbe20230807_550H.txt	ST	-027.9334 g	12:09:29	2023-07-08	40
nafbe20230807_550H.txt	ST	-027.9329 g	12:09:39	2023-07-08	41
nafbe20230807_550H.txt	ST	-027.9340 g	12:09:49	2023-07-08	42
nafbe20230807_550H.txt	ST	-027.9324 g	12:09:59	2023-07-08	43
nafbe20230807_550H.txt	ST	-027.9327 g	12:10:09	2023-07-08	44
nafbe20230807_550H.txt	ST	-027.9322 g	12:10:19	2023-07-08	45
nafbe20230807_550H.txt	US	-027.9327 g	12:10:29	2023-07-08	46
nafbe20230807_550H.txt	ST	-027.9332 g	12:10:39	2023-07-08	47
nafbe20230807_550H.txt	US	-027.9329 g	12:10:49	2023-07-08	48
nafbe20230807_550H.txt	ST	-027.9321 g	12:10:59	2023-07-08	49
nafbe20230807_550H.txt	ST	-027.9329 g	12:11:09	2023-07-08	50
nafbe20230807_550H.txt	US	-027.9334 g	12:11:19	2023-07-08	51
nafbe20230807_550H.txt	ST	-027.9328 g	12:11:29	2023-07-08	52
nafbe20230807_550H.txt	ST	-027.9334 g	12:11:39	2023-07-08	53
nafbe20230807_550H.txt	ST	-027.9331 g	12:11:49	2023-07-08	54
nafbe20230807_550H.txt	ST	-027.9323 g	12:11:59	2023-07-08	55
nafbe20230807_550H.txt	ST	-027.9329 g	12:12:09	2023-07-08	56
nafbe20230807_550H.txt	ST	-027.9333 g	12:12:19	2023-07-08	57
nafbe20230807_550H.txt	ST	-027.9341 g	12:12:29	2023-07-08	58
nafbe20230807_550H.txt	ST	-027.9333 g	12:12:39	2023-07-08	59
nafbe20230807_550H.txt	ST	-027.9328 g	12:12:49	2023-07-08	60
nafbe20230807_550H.txt	ST	-027.9324 g	12:12:59	2023-07-08	61
nafbe20230807_550H.txt	ST	-027.9329 g	12:13:09	2023-07-08	62
nafbe20230807_550H.txt	ST	-027.9330 g	12:13:19	2023-07-08	63
nafbe20230807_550H.txt	ST	-027.9332 g	12:13:29	2023-07-08	64
nafbe20230807_550H.txt	ST	-027.9330 g	12:13:39	2023-07-08	65
nafbe20230807_550H.txt	ST	-027.9333 g	12:13:49	2023-07-08	66
nafbe20230807_550H.txt	US	-027.9342 g	12:13:59	2023-07-08	67
nafbe20230807_550H.txt	ST	-027.9332 g	12:14:09	2023-07-08	68
nafbe20230807_550H.txt	ST	-027.9321 g	12:14:19	2023-07-08	69
nafbe20230807_550H.txt	ST	-027.9330 g	12:14:29	2023-07-08	70
nafbe20230807_550H.txt	ST	-027.9341 g	12:14:39	2023-07-08	71
nafbe20230807_550H.txt	ST	-027.9324 g	12:14:49	2023-07-08	72
nafbe20230807_550H.txt	ST	-027.9325 g	12:14:59	2023-07-08	73
nafbe20230807_550H.txt	ST	-027.9331 g	12:15:09	2023-07-08	74
nafbe20230807_550H.txt	ST	-027.9345 g	12:15:19	2023-07-08	75
nafbe20230807_550H.txt	ST	-027.9327 g	12:15:29	2023-07-08	76
nafbe20230807_550H.txt	ST	-027.9333 g	12:15:39	2023-07-08	77
nafbe20230807_550H.txt	ST	-027.9335 g	12:15:49	2023-07-08	78
nafbe20230807_550H.txt	ST	-027.9331 g	12:15:59	2023-07-08	79
nafbe20230807_550H.txt	US	-027.9318 g	12:16:09	2023-07-08	80
nafbe20230807_550H.txt	ST	-027.9318 g	12:16:19	2023-07-08	81
nafbe20230807_550H.txt	ST	-027.9327 g	12:16:29	2023-07-08	82
nafbe20230807_550H.txt	US	-027.9334 g	12:16:39	2023-07-08	83
nafbe20230807_550H.txt	ST	-027.9325 g	12:16:49	2023-07-08	84
nafbe20230807_550H.txt	ST	-027.9349 g	12:16:59	2023-07-08	85
nafbe20230807_550H.txt	ST	-027.9327 g	12:17:09	2023-07-08	86
nafbe20230807_550H.txt	ST	-027.9320 g	12:17:19	2023-07-08	87
nafbe20230807_550H.txt	ST	-027.9314 g	12:17:29	2023-07-08	88
nafbe20230807_550H.txt	ST	-027.9336 g	12:17:39	2023-07-08	89
nafbe20230807_550H.txt	ST	-027.9326 g	12:17:49	2023-07-08	90
nafbe20230807_550H.txt	ST	-027.9330 g	12:17:59	2023-07-08	91
nafbe20230807_550H.txt	ST	-027.9332 g	12:18:09	2023-07-08	92
nafbe20230807_550H.txt	ST	-027.9326 g	12:18:19	2023-07-08	93
nafbe20230807_550H.txt	ST	-027.9325 g	12:18:29	2023-07-08	94
nafbe20230807_550H.txt	ST	-027.9313 g	12:18:39	2023-07-08	95
nafbe20230807_550H.txt	ST	-027.9314 g	12:18:49	2023-07-08	96
nafbe20230807_550H.txt	ST	-027.9349 g	12:18:59	2023-07-08	97
nafbe20230807_550H.txt	US	-027.9347 g	12:19:09	2023-07-08	98
nafbe20230807_550H.txt	ST	-027.9322 g	12:19:19	2023-07-08	99
nafbe20230807_550H.txt	ST	-027.9327 g	12:19:29	2023-07-08	100
nafbe20230807_550H.txt	ST	-027.9341 g	12:19:39	2023-07-08	101
nafbe20230807_550H.txt	US	-027.9329 g	12:19:49	2023-07-08	102
nafbe20230807_550H.txt	ST	-027.9323 g	12:19:59	2023-07-08	103
nafbe20230807_550H.txt	US	-027.9324 g	12:20:09	2023-07-08	104
nafbe20230807_550H.txt	ST	-027.9316 g	12:20:19	2023-07-08	105
nafbe20230807_550H.txt	ST	-027.9339 g	12:20:29	2023-07-08	106
nafbe20230807_550H.txt	ST	-027.9321 g	12:20:39	2023-07-08	107
nafbe20230807_550H.txt	ST	-027.9324 g	12:20:49	2023-07-08	108
nafbe20230807_550H.txt	ST	-027.9329 g	12:20:59	2023-07-08	109
nafbe20230807_550H.txt	ST	-027.9336 g	12:21:09	2023-07-08	110
nafbe20230807_550H.txt	ST	-027.9316 g	12:21:19	2023-07-08	111
nafbe20230807_550H.txt	ST	-027.9319 g	12:21:29	2023-07-08	112
nafbe20230807_550H.txt	US	-027.9332 g	12:21:39	2023-07-08	113
nafbe20230807_550H.txt	ST	-027.9328 g	12:21:49	2023-07-08	114
nafbe20230807_550H.txt	ST	-027.9317 g	12:21:59	2023-07-08	115
nafbe20230807_550H.txt	ST	-027.9322 g	12:22:09	2023-07-08	116
nafbe20230807_550H.txt	ST	-027.9322 g	12:22:19	2023-07-08	117
nafbe20230807_550H.txt	ST	-027.9326 g	12:22:29	2023-07-08	118
nafbe20230807_550H.txt	ST	-027.9321 g	12:22:39	2023-07-08	119
nafbe20230807_550H.txt	ST	-027.9323 g	12:22:49	2023-07-08	120
nafbe20230807_550H.txt	ST	-027.9324 g	12:22:59	2023-07-08	121
nafbe20230807_550H.txt	ST	-027.9325 g	12:23:09	2023-07-08	122
nafbe20230807_550H.txt	ST	-027.9330 g	12:23:19	2023-07-08	123
nafbe20230807_550H.txt	ST	-027.9326 g	12:23:29	2023-07-08	124
nafbe20230807_550H.txt	ST	-027.9318 g	12:23:39	2023-07-08	125
nafbe20230807_550H.txt	US	-027.9324 g	12:23:49	2023-07-08	126
nafbe20230807_550H.txt	ST	-027.9323 g	12:23:59	2023-07-08	127
nafbe20230807_550H.txt	ST	-027.9322 g	12:24:09	2023-07-08	128
nafbe20230807_550H.txt	ST	-027.9322 g	12:24:19	2023-07-08	129
nafbe20230807_550H.txt	US	-027.9334 g	12:24:29	2023-07-08	130
nafbe20230807_550H.txt	US	-027.9328 g	12:24:39	2023-07-08	131
nafbe20230807_600H.txt	ST	-027.6737 g	13:32:55	2023-07-08	1
nafbe20230807_600H.txt	ST	-027.6723 g	13:33:05	2023-07-08	2
nafbe20230807_600H.txt	ST	-027.6711 g	13:33:15	2023-07-08	3
nafbe20230807_600H.txt	ST	-027.6714 g	13:33:25	2023-07-08	4
nafbe20230807_600H.txt	ST	-027.6706 g	13:33:35	2023-07-08	5
nafbe20230807_600H.txt	ST	-027.6708 g	13:33:45	2023-07-08	6
nafbe20230807_600H.txt	ST	-027.6700 g	13:33:55	2023-07-08	7
nafbe20230807_600H.txt	ST	-027.6714 g	13:34:05	2023-07-08	8
nafbe20230807_600H.txt	US	-027.6700 g	13:34:15	2023-07-08	9
nafbe20230807_600H.txt	ST	-027.6716 g	13:34:25	2023-07-08	10
nafbe20230807_600H.txt	ST	-027.6716 g	13:34:35	2023-07-08	11
nafbe20230807_600H.txt	ST	-027.6718 g	13:34:45	2023-07-08	12
nafbe20230807_600H.txt	US	-027.6730 g	13:34:55	2023-07-08	13
nafbe20230807_600H.txt	ST	-027.6732 g	13:35:05	2023-07-08	14
nafbe20230807_600H.txt	ST	-027.6741 g	13:35:15	2023-07-08	15
nafbe20230807_600H.txt	ST	-027.6748 g	13:35:25	2023-07-08	16
nafbe20230807_600H.txt	ST	-027.6745 g	13:35:35	2023-07-08	17
nafbe20230807_600H.txt	US	-027.6737 g	13:35:45	2023-07-08	18
nafbe20230807_600H.txt	ST	-027.6726 g	13:35:55	2023-07-08	19
nafbe20230807_600H.txt	ST	-027.6710 g	13:36:05	2023-07-08	20
nafbe20230807_600H.txt	US	-027.6752 g	13:36:15	2023-07-08	21
nafbe20230807_600H.txt	ST	-027.6737 g	13:36:25	2023-07-08	22
nafbe20230807_600H.txt	ST	-027.6743 g	13:36:35	2023-07-08	23
nafbe20230807_600H.txt	ST	-027.6749 g	13:36:45	2023-07-08	24
nafbe20230807_600H.txt	ST	-027.6748 g	13:36:55	2023-07-08	25
nafbe20230807_600H.txt	ST	-027.6750 g	13:37:05	2023-07-08	26
nafbe20230807_600H.txt	ST	-027.6765 g	13:37:15	2023-07-08	27
nafbe20230807_600H.txt	ST	-027.6742 g	13:37:25	2023-07-08	28
nafbe20230807_600H.txt	ST	-027.6752 g	13:37:35	2023-07-08	29
nafbe20230807_600H.txt	ST	-027.6743 g	13:37:45	2023-07-08	30
nafbe20230807_600H.txt	US	-027.6742 g	13:37:55	2023-07-08	31
nafbe20230807_600H.txt	ST	-027.6717 g	13:38:05	2023-07-08	32
nafbe20230807_600H.txt	US	-027.6712 g	13:38:15	2023-07-08	33
nafbe20230807_600H.txt	ST	-027.6721 g	13:38:25	2023-07-08	34
nafbe20230807_600H.txt	US	-027.6752 g	13:38:35	2023-07-08	35
nafbe20230807_600H.txt	ST	-027.6721 g	13:38:45	2023-07-08	36
nafbe20230807_600H.txt	ST	-027.6721 g	13:38:55	2023-07-08	37
nafbe20230807_600H.txt	ST	-027.6730 g	13:39:05	2023-07-08	38
nafbe20230807_600H.txt	US	-027.6735 g	13:39:15	2023-07-08	39
nafbe20230807_600H.txt	ST	-027.6738 g	13:39:25	2023-07-08	40
nafbe20230807_600H.txt	ST	-027.6752 g	13:39:35	2023-07-08	41
nafbe20230807_600H.txt	ST	-027.6740 g	13:39:45	2023-07-08	42
nafbe20230807_600H.txt	ST	-027.6729 g	13:39:55	2023-07-08	43
nafbe20230807_600H.txt	US	-027.6727 g	13:40:05	2023-07-08	44
nafbe20230807_600H.txt	US	-027.6718 g	13:40:15	2023-07-08	45
nafbe20230807_600H.txt	ST	-027.6714 g	13:40:25	2023-07-08	46
nafbe20230807_600H.txt	ST	-027.6734 g	13:40:35	2023-07-08	47
nafbe20230807_600H.txt	ST	-027.6732 g	13:40:45	2023-07-08	48
nafbe20230807_600H.txt	ST	-027.6731 g	13:40:55	2023-07-08	49
nafbe20230807_600H.txt	ST	-027.6735 g	13:41:05	2023-07-08	50
nafbe20230807_600H.txt	ST	-027.6733 g	13:41:15	2023-07-08	51
nafbe20230807_600H.txt	ST	-027.6700 g	13:41:25	2023-07-08	52
nafbe20230807_600H.txt	US	-027.6704 g	13:41:35	2023-07-08	53
nafbe20230807_600H.txt	US	-027.6723 g	13:41:45	2023-07-08	54
nafbe20230807_600H.txt	ST	-027.6730 g	13:41:55	2023-07-08	55
nafbe20230807_600H.txt	ST	-027.6749 g	13:42:05	2023-07-08	56
nafbe20230807_600H.txt	US	-027.6758 g	13:42:15	2023-07-08	57
nafbe20230807_600H.txt	ST	-027.6743 g	13:42:25	2023-07-08	58
nafbe20230807_600H.txt	ST	-027.6750 g	13:42:35	2023-07-08	59
nafbe20230807_600H.txt	ST	-027.6770 g	13:42:45	2023-07-08	60
nafbe20230807_600H.txt	ST	-027.6747 g	13:42:55	2023-07-08	61
nafbe20230807_600H.txt	US	-027.6739 g	13:43:05	2023-07-08	62
nafbe20230807_600H.txt	US	-027.6738 g	13:43:15	2023-07-08	63
nafbe20230807_600H.txt	ST	-027.6753 g	13:43:25	2023-07-08	64
nafbe20230807_600H.txt	ST	-027.6749 g	13:43:35	2023-07-08	65
nafbe20230807_600H.txt	ST	-027.6716 g	13:43:45	2023-07-08	66
nafbe20230807_600H.txt	US	-027.6712 g	13:43:55	2023-07-08	67
nafbe20230807_600H.txt	ST	-027.6738 g	13:44:05	2023-07-08	68
nafbe20230807_600H.txt	ST	-027.6720 g	13:44:15	2023-07-08	69
nafbe20230807_600H.txt	ST	-027.6724 g	13:44:25	2023-07-08	70
nafbe20230807_600H.txt	US	-027.6739 g	13:44:35	2023-07-08	71
nafbe20230807_600H.txt	US	-027.6751 g	13:44:45	2023-07-08	72
nafbe20230807_600H.txt	US	-027.6738 g	13:44:55	2023-07-08	73
nafbe20230807_600H.txt	US	-027.6762 g	13:45:05	2023-07-08	74
nafbe20230807_600H.txt	ST	-027.6741 g	13:45:15	2023-07-08	75
nafbe20230807_600H.txt	US	-027.6744 g	13:45:25	2023-07-08	76
nafbe20230807_600H.txt	US	-027.6736 g	13:45:35	2023-07-08	77
nafbe20230807_600H.txt	ST	-027.6733 g	13:45:45	2023-07-08	78
nafbe20230807_600H.txt	ST	-027.6727 g	13:45:55	2023-07-08	79
nafbe20230807_600H.txt	US	-027.6722 g	13:46:05	2023-07-08	80
nafbe20230807_600H.txt	US	-027.6728 g	13:46:15	2023-07-08	81
nafbe20230807_600H.txt	ST	-027.6724 g	13:46:25	2023-07-08	82
nafbe20230807_600H.txt	ST	-027.6745 g	13:46:35	2023-07-08	83
nafbe20230807_600H.txt	ST	-027.6750 g	13:46:45	2023-07-08	84
nafbe20230807_600H.txt	ST	-027.6758 g	13:46:55	2023-07-08	85
nafbe20230807_600H.txt	ST	-027.6748 g	13:47:05	2023-07-08	86
nafbe20230807_600H.txt	ST	-027.6744 g	13:47:15	2023-07-08	87
nafbe20230807_600H.txt	ST	-027.6766 g	13:47:25	2023-07-08	88
nafbe20230807_600H.txt	ST	-027.6762 g	13:47:35	2023-07-08	89
nafbe20230807_600H.txt	US	-027.6766 g	13:47:45	2023-07-08	90
nafbe20230807_600H.txt	ST	-027.6723 g	13:47:55	2023-07-08	91
nafbe20230807_600H.txt	ST	-027.6722 g	13:48:05	2023-07-08	92
nafbe20230807_600H.txt	ST	-027.6724 g	13:48:15	2023-07-08	93
nafbe20230807_650C.txt	ST	-027.3877 g	19:47:44	2023-07-08	1
nafbe20230807_650C.txt	ST	-027.3837 g	19:47:54	2023-07-08	2
nafbe20230807_650C.txt	US	-027.3829 g	19:48:04	2023-07-08	3
nafbe20230807_650C.txt	ST	-027.3820 g	19:48:14	2023-07-08	4
nafbe20230807_650C.txt	ST	-027.3828 g	19:48:24	2023-07-08	5
nafbe20230807_650C.txt	ST	-027.3778 g	19:48:34	2023-07-08	6
nafbe20230807_650C.txt	ST	-027.3769 g	19:48:44	2023-07-08	7
nafbe20230807_650C.txt	ST	-027.3758 g	19:48:54	2023-07-08	8
nafbe20230807_650C.txt	US	-027.3755 g	19:49:04	2023-07-08	9
nafbe20230807_650C.txt	ST	-027.3749 g	19:49:14	2023-07-08	10
nafbe20230807_650C.txt	ST	-027.3746 g	19:49:24	2023-07-08	11
nafbe20230807_650C.txt	US	-027.3760 g	19:49:34	2023-07-08	12
nafbe20230807_650C.txt	ST	-027.3758 g	19:49:44	2023-07-08	13
nafbe20230807_650C.txt	ST	-027.3747 g	19:49:54	2023-07-08	14
nafbe20230807_650C.txt	ST	-027.3760 g	19:50:04	2023-07-08	15
nafbe20230807_650C.txt	ST	-027.3761 g	19:50:14	2023-07-08	16
nafbe20230807_650C.txt	US	-027.3807 g	19:50:24	2023-07-08	17
nafbe20230807_650C.txt	US	-027.3811 g	19:50:34	2023-07-08	18
nafbe20230807_650C.txt	ST	-027.3816 g	19:50:44	2023-07-08	19
nafbe20230807_650C.txt	ST	-027.3823 g	19:50:54	2023-07-08	20
nafbe20230807_650C.txt	ST	-027.3833 g	19:51:04	2023-07-08	21
nafbe20230807_650C.txt	US	-027.3871 g	19:51:14	2023-07-08	22
nafbe20230807_650C.txt	ST	-027.3904 g	19:51:24	2023-07-08	23
nafbe20230807_650C.txt	ST	-027.3912 g	19:51:34	2023-07-08	24
nafbe20230807_650C.txt	US	-027.3931 g	19:51:44	2023-07-08	25
nafbe20230807_650C.txt	US	-027.3930 g	19:51:54	2023-07-08	26
nafbe20230807_650C.txt	US	-027.3949 g	19:52:04	2023-07-08	27
nafbe20230807_650C.txt	ST	-027.3960 g	19:52:14	2023-07-08	28
nafbe20230807_650C.txt	ST	-027.3968 g	19:52:24	2023-07-08	29
nafbe20230807_650C.txt	ST	-027.3953 g	19:52:34	2023-07-08	30
nafbe20230807_650C.txt	ST	-027.3960 g	19:52:44	2023-07-08	31
nafbe20230807_650C.txt	ST	-027.3986 g	19:52:54	2023-07-08	32
nafbe20230807_650C.txt	ST	-027.4003 g	19:53:04	2023-07-08	33
nafbe20230807_650C.txt	ST	-027.3955 g	19:53:14	2023-07-08	34
nafbe20230807_650C.txt	ST	-027.3952 g	19:53:24	2023-07-08	35
nafbe20230807_650C.txt	US	-027.3961 g	19:53:34	2023-07-08	36
nafbe20230807_650C.txt	US	-027.3981 g	19:53:44	2023-07-08	37
nafbe20230807_650C.txt	US	-027.3950 g	19:53:54	2023-07-08	38
nafbe20230807_650C.txt	US	-027.3935 g	19:54:04	2023-07-08	39
nafbe20230807_650C.txt	ST	-027.3950 g	19:54:14	2023-07-08	40
nafbe20230807_650C.txt	US	-027.3919 g	19:54:24	2023-07-08	41
nafbe20230807_650C.txt	ST	-027.3913 g	19:54:34	2023-07-08	42
nafbe20230807_650C.txt	ST	-027.3873 g	19:54:44	2023-07-08	43
nafbe20230807_650C.txt	ST	-027.3862 g	19:54:54	2023-07-08	44
nafbe20230807_650C.txt	ST	-027.3852 g	19:55:04	2023-07-08	45
nafbe20230807_650C.txt	ST	-027.3813 g	19:55:14	2023-07-08	46
nafbe20230807_650C.txt	ST	-027.3809 g	19:55:24	2023-07-08	47
nafbe20230807_650C.txt	ST	-027.3792 g	19:55:34	2023-07-08	48
nafbe20230807_650C.txt	US	-027.3787 g	19:55:44	2023-07-08	49
nafbe20230807_650C.txt	US	-027.3762 g	19:55:54	2023-07-08	50
nafbe20230807_650C.txt	ST	-027.3756 g	19:56:04	2023-07-08	51
nafbe20230807_650C.txt	US	-027.3762 g	19:56:14	2023-07-08	52
nafbe20230807_650C.txt	US	-027.3754 g	19:56:24	2023-07-08	53
nafbe20230807_650C.txt	ST	-027.3736 g	19:56:34	2023-07-08	54
nafbe20230807_650C.txt	ST	-027.3746 g	19:56:44	2023-07-08	55
nafbe20230807_650C.txt	ST	-027.3736 g	19:56:54	2023-07-08	56
nafbe20230807_650C.txt	US	-027.3762 g	19:57:04	2023-07-08	57
nafbe20230807_650C.txt	ST	-027.3766 g	19:57:14	2023-07-08	58
nafbe20230807_650C.txt	ST	-027.3773 g	19:57:24	2023-07-08	59
nafbe20230807_650C.txt	ST	-027.3782 g	19:57:34	2023-07-08	60
nafbe20230807_650C.txt	ST	-027.3808 g	19:57:44	2023-07-08	61
nafbe20230807_650C.txt	ST	-027.3812 g	19:57:54	2023-07-08	62
nafbe20230807_650C.txt	ST	-027.3828 g	19:58:04	2023-07-08	63
nafbe20230807_650C.txt	US	-027.3835 g	19:58:14	2023-07-08	64
nafbe20230807_650C.txt	US	-027.3855 g	19:58:24	2023-07-08	65
nafbe20230807_650C.txt	US	-027.3879 g	19:58:34	2023-07-08	66
nafbe20230807_650C.txt	ST	-027.3893 g	19:58:44	2023-07-08	67
nafbe20230807_650C.txt	US	-027.3899 g	19:58:54	2023-07-08	68
nafbe20230807_650C.txt	ST	-027.3924 g	19:59:04	2023-07-08	69
nafbe20230807_650C.txt	ST	-027.3907 g	19:59:14	2023-07-08	70
nafbe20230807_650C.txt	ST	-027.3909 g	19:59:24	2023-07-08	71
nafbe20230807_650C.txt	ST	-027.3912 g	19:59:34	2023-07-08	72
nafbe20230807_650C.txt	US	-027.3927 g	19:59:44	2023-07-08	73
nafbe20230807_650C.txt	ST	-027.3962 g	19:59:54	2023-07-08	74
nafbe20230807_650C.txt	ST	-027.3959 g	20:00:04	2023-07-08	75
nafbe20230807_650C.txt	US	-027.3970 g	20:00:14	2023-07-08	76
nafbe20230807_650C.txt	ST	-027.3948 g	20:00:24	2023-07-08	77
nafbe20230807_650C.txt	ST	-027.3939 g	20:00:34	2023-07-08	78
nafbe20230807_650C.txt	US	-027.3940 g	20:00:44	2023-07-08	79
nafbe20230807_650C.txt	US	-027.3923 g	20:00:54	2023-07-08	80
nafbe20230807_650C.txt	ST	-027.3937 g	20:01:04	2023-07-08	81
nafbe20230807_650C.txt	US	-027.3900 g	20:01:14	2023-07-08	82
nafbe20230807_650C.txt	US	-027.3899 g	20:01:24	2023-07-08	83
nafbe20230807_650C.txt	US	-027.3872 g	20:01:34	2023-07-08	84
nafbe20230807_650C.txt	US	-027.3854 g	20:01:44	2023-07-08	85
nafbe20230807_650C.txt	ST	-027.3847 g	20:01:54	2023-07-08	86
nafbe20230807_650C.txt	US	-027.3854 g	20:02:04	2023-07-08	87
nafbe20230807_650C.txt	ST	-027.3858 g	20:02:14	2023-07-08	88
nafbe20230807_650C.txt	US	-027.3819 g	20:02:24	2023-07-08	89
nafbe20230807_650C.txt	ST	-027.3820 g	20:02:34	2023-07-08	90
nafbe20230807_650C.txt	ST	-027.3792 g	20:02:44	2023-07-08	91
nafbe20230807_650C.txt	ST	-027.3772 g	20:02:54	2023-07-08	92
nafbe20230807_650C.txt	ST	-027.3789 g	20:03:04	2023-07-08	93
nafbe20230807_650C.txt	ST	-027.3778 g	20:03:14	2023-07-08	94
nafbe20230807_650C.txt	ST	-027.3775 g	20:03:24	2023-07-08	95
nafbe20230807_650C.txt	US	-027.3782 g	20:03:34	2023-07-08	96
nafbe20230807_650H.txt	ST	-027.4112 g	14:45:44	2023-07-08	1
nafbe20230807_650H.txt	ST	-027.4124 g	14:45:54	2023-07-08	2
nafbe20230807_650H.txt	ST	-027.4114 g	14:46:04	2023-07-08	3
nafbe20230807_650H.txt	ST	-027.4105 g	14:46:14	2023-07-08	4
nafbe20230807_650H.txt	ST	-027.4097 g	14:46:24	2023-07-08	5
nafbe20230807_650H.txt	US	-027.4102 g	14:46:34	2023-07-08	6
nafbe20230807_650H.txt	US	-027.4102 g	14:46:44	2023-07-08	7
nafbe20230807_650H.txt	ST	-027.4117 g	14:46:54	2023-07-08	8
nafbe20230807_650H.txt	ST	-027.4110 g	14:47:04	2023-07-08	9
nafbe20230807_650H.txt	ST	-027.4121 g	14:47:14	2023-07-08	10
nafbe20230807_650H.txt	US	-027.4118 g	14:47:24	2023-07-08	11
nafbe20230807_650H.txt	ST	-027.4108 g	14:47:34	2023-07-08	12
nafbe20230807_650H.txt	ST	-027.4112 g	14:47:44	2023-07-08	13
nafbe20230807_650H.txt	ST	-027.4121 g	14:47:54	2023-07-08	14
nafbe20230807_650H.txt	US	-027.4107 g	14:48:04	2023-07-08	15
nafbe20230807_650H.txt	ST	-027.4085 g	14:48:14	2023-07-08	16
nafbe20230807_650H.txt	ST	-027.4088 g	14:48:24	2023-07-08	17
nafbe20230807_650H.txt	ST	-027.4094 g	14:48:34	2023-07-08	18
nafbe20230807_650H.txt	ST	-027.4098 g	14:48:44	2023-07-08	19
nafbe20230807_650H.txt	ST	-027.4104 g	14:48:54	2023-07-08	20
nafbe20230807_650H.txt	ST	-027.4098 g	14:49:04	2023-07-08	21
nafbe20230807_650H.txt	ST	-027.4095 g	14:49:14	2023-07-08	22
nafbe20230807_650H.txt	ST	-027.4113 g	14:49:24	2023-07-08	23
nafbe20230807_650H.txt	ST	-027.4127 g	14:49:34	2023-07-08	24
nafbe20230807_650H.txt	ST	-027.4103 g	14:49:44	2023-07-08	25
nafbe20230807_650H.txt	ST	-027.4105 g	14:49:54	2023-07-08	26
nafbe20230807_650H.txt	ST	-027.4117 g	14:50:04	2023-07-08	27
nafbe20230807_650H.txt	ST	-027.4103 g	14:50:14	2023-07-08	28
nafbe20230807_650H.txt	ST	-027.4075 g	14:50:24	2023-07-08	29
nafbe20230807_650H.txt	ST	-027.4085 g	14:50:34	2023-07-08	30
nafbe20230807_650H.txt	ST	-027.4101 g	14:50:44	2023-07-08	31
nafbe20230807_650H.txt	ST	-027.4102 g	14:50:54	2023-07-08	32
nafbe20230807_650H.txt	ST	-027.4081 g	14:51:04	2023-07-08	33
nafbe20230807_650H.txt	US	-027.4111 g	14:51:14	2023-07-08	34
nafbe20230807_650H.txt	ST	-027.4102 g	14:51:24	2023-07-08	35
nafbe20230807_650H.txt	ST	-027.4117 g	14:51:34	2023-07-08	36
nafbe20230807_650H.txt	US	-027.4120 g	14:51:44	2023-07-08	37
nafbe20230807_650H.txt	ST	-027.4107 g	14:51:54	2023-07-08	38
nafbe20230807_650H.txt	ST	-027.4110 g	14:52:04	2023-07-08	39
nafbe20230807_650H.txt	US	-027.4091 g	14:52:14	2023-07-08	40
nafbe20230807_650H.txt	ST	-027.4105 g	14:52:24	2023-07-08	41
nafbe20230807_650H.txt	ST	-027.4088 g	14:52:34	2023-07-08	42
nafbe20230807_650H.txt	ST	-027.4090 g	14:52:44	2023-07-08	43
nafbe20230807_650H.txt	ST	-027.4085 g	14:52:54	2023-07-08	44
nafbe20230807_650H.txt	ST	-027.4076 g	14:53:04	2023-07-08	45
nafbe20230807_650H.txt	ST	-027.4091 g	14:53:14	2023-07-08	46
nafbe20230807_650H.txt	ST	-027.4089 g	14:53:24	2023-07-08	47
nafbe20230807_650H.txt	ST	-027.4074 g	14:53:34	2023-07-08	48
nafbe20230807_650H.txt	ST	-027.4074 g	14:53:44	2023-07-08	49
nafbe20230807_650H.txt	ST	-027.4099 g	14:53:54	2023-07-08	50
nafbe20230807_650H.txt	US	-027.4070 g	14:54:04	2023-07-08	51
nafbe20230807_650H.txt	ST	-027.4078 g	14:54:14	2023-07-08	52
nafbe20230807_650H.txt	ST	-027.4086 g	14:54:24	2023-07-08	53
nafbe20230807_650H.txt	ST	-027.4105 g	14:54:34	2023-07-08	54
nafbe20230807_650H.txt	ST	-027.4084 g	14:54:44	2023-07-08	55
nafbe20230807_650H.txt	ST	-027.4084 g	14:54:54	2023-07-08	56
nafbe20230807_650H.txt	ST	-027.4086 g	14:55:04	2023-07-08	57
nafbe20230807_650H.txt	ST	-027.4080 g	14:55:14	2023-07-08	58
nafbe20230807_650H.txt	ST	-027.4083 g	14:55:24	2023-07-08	59
nafbe20230807_650H.txt	ST	-027.4074 g	14:55:34	2023-07-08	60
nafbe20230807_650H.txt	ST	-027.4077 g	14:55:44	2023-07-08	61
nafbe20230807_650H.txt	US	-027.4102 g	14:55:54	2023-07-08	62
nafbe20230807_650H.txt	ST	-027.4098 g	14:56:04	2023-07-08	63
nafbe20230807_650H.txt	ST	-027.4099 g	14:56:14	2023-07-08	64
nafbe20230807_650H.txt	US	-027.4095 g	14:56:24	2023-07-08	65
nafbe20230807_650H.txt	ST	-027.4104 g	14:56:34	2023-07-08	66
nafbe20230807_650H.txt	ST	-027.4105 g	14:56:44	2023-07-08	67
nafbe20230807_650H.txt	ST	-027.4097 g	14:56:54	2023-07-08	68
nafbe20230807_650H.txt	ST	-027.4104 g	14:57:04	2023-07-08	69
nafbe20230807_650H.txt	ST	-027.4098 g	14:57:14	2023-07-08	70
nafbe20230807_650H.txt	ST	-027.4083 g	14:57:24	2023-07-08	71
nafbe20230807_650H.txt	ST	-027.4060 g	14:57:34	2023-07-08	72
nafbe20230807_650H.txt	ST	-027.4073 g	14:57:44	2023-07-08	73
nafbe20230807_650H.txt	US	-027.4088 g	14:57:54	2023-07-08	74
nafbe20230807_650H.txt	ST	-027.4074 g	14:58:04	2023-07-08	75
nafbe20230807_650H.txt	ST	-027.4077 g	14:58:14	2023-07-08	76
nafbe20230807_650H.txt	ST	-027.4092 g	14:58:24	2023-07-08	77
nafbe20230807_650H.txt	ST	-027.4092 g	14:58:34	2023-07-08	78
nafbe20230807_650H.txt	ST	-027.4086 g	14:58:44	2023-07-08	79
nafbe20230807_650H.txt	US	-027.4084 g	14:58:54	2023-07-08	80
nafbe20230807_650H.txt	ST	-027.4092 g	14:59:04	2023-07-08	81
nafbe20230807_650H.txt	ST	-027.4089 g	14:59:14	2023-07-08	82
nafbe20230807_650H.txt	ST	-027.4108 g	14:59:24	2023-07-08	83
nafbe20230807_650H.txt	US	-027.4121 g	14:59:34	2023-07-08	84
nafbe20230807_650H.txt	ST	-027.4093 g	14:59:44	2023-07-08	85
nafbe20230807_650H.txt	US	-027.4079 g	14:59:54	2023-07-08	86
nafbe20230807_650H.txt	US	-027.4084 g	15:00:04	2023-07-08	87
nafbe20230807_650H.txt	US	-027.4110 g	15:00:14	2023-07-08	88
nafbe20230807_650H.txt	US	-027.4120 g	15:00:24	2023-07-08	89
nafbe20230807_650H.txt	ST	-027.4118 g	15:00:34	2023-07-08	90
nafbe20230807_650H.txt	ST	-027.4107 g	15:00:44	2023-07-08	91
nafbe20230807_650H.txt	ST	-027.4109 g	15:00:54	2023-07-08	92
nafbe20230807_650H.txt	ST	-027.4108 g	15:01:04	2023-07-08	93
nafbe20230807_650H.txt	ST	-027.4122 g	15:01:14	2023-07-08	94
nafbe20230807_650H.txt	ST	-027.4107 g	15:01:24	2023-07-08	95
nafbe20230807_650H.txt	ST	-027.4101 g	15:01:34	2023-07-08	96
nafbe20230807_650H.txt	ST	-027.4089 g	15:01:44	2023-07-08	97
nafbe20230807_650H.txt	ST	-027.4076 g	15:01:54	2023-07-08	98
nafbe20230807_650H.txt	ST	-027.4106 g	15:02:04	2023-07-08	99
nafbe20230807_650H.txt	ST	-027.4076 g	15:02:14	2023-07-08	100
nafbe20230807_650H.txt	ST	-027.4089 g	15:02:24	2023-07-08	101
nafbe20230807_650H.txt	ST	-027.4089 g	15:02:34	2023-07-08	102
nafbe20230807_650H.txt	ST	-027.4099 g	15:02:44	2023-07-08	103
nafbe20230807_650H.txt	ST	-027.4089 g	15:02:54	2023-07-08	104
nafbe20230807_650H.txt	ST	-027.4096 g	15:03:04	2023-07-08	105
nafbe20230807_700H.txt	ST	-027.1442 g	15:55:59	2023-07-08	1
nafbe20230807_700H.txt	ST	-027.1453 g	15:56:09	2023-07-08	2
nafbe20230807_700H.txt	ST	-027.1451 g	15:56:19	2023-07-08	3
nafbe20230807_700H.txt	ST	-027.1455 g	15:56:29	2023-07-08	4
nafbe20230807_700H.txt	US	-027.1437 g	15:56:39	2023-07-08	5
nafbe20230807_700H.txt	ST	-027.1434 g	15:56:49	2023-07-08	6
nafbe20230807_700H.txt	US	-027.1435 g	15:56:59	2023-07-08	7
nafbe20230807_700H.txt	ST	-027.1456 g	15:57:09	2023-07-08	8
nafbe20230807_700H.txt	US	-027.1451 g	15:57:19	2023-07-08	9
nafbe20230807_700H.txt	ST	-027.1434 g	15:57:29	2023-07-08	10
nafbe20230807_700H.txt	ST	-027.1442 g	15:57:39	2023-07-08	11
nafbe20230807_700H.txt	US	-027.1460 g	15:57:49	2023-07-08	12
nafbe20230807_700H.txt	ST	-027.1440 g	15:57:59	2023-07-08	13
nafbe20230807_700H.txt	ST	-027.1451 g	15:58:09	2023-07-08	14
nafbe20230807_700H.txt	ST	-027.1442 g	15:58:19	2023-07-08	15
nafbe20230807_700H.txt	US	-027.1442 g	15:58:29	2023-07-08	16
nafbe20230807_700H.txt	ST	-027.1432 g	15:58:39	2023-07-08	17
nafbe20230807_700H.txt	ST	-027.1446 g	15:58:49	2023-07-08	18
nafbe20230807_700H.txt	ST	-027.1442 g	15:58:59	2023-07-08	19
nafbe20230807_700H.txt	US	-027.1453 g	15:59:09	2023-07-08	20
nafbe20230807_700H.txt	US	-027.1453 g	15:59:19	2023-07-08	21
nafbe20230807_700H.txt	US	-027.1426 g	15:59:29	2023-07-08	22
nafbe20230807_700H.txt	ST	-027.1450 g	15:59:39	2023-07-08	23
nafbe20230807_700H.txt	ST	-027.1447 g	15:59:49	2023-07-08	24
nafbe20230807_700H.txt	ST	-027.1426 g	15:59:59	2023-07-08	25
nafbe20230807_700H.txt	US	-027.1438 g	16:00:09	2023-07-08	26
nafbe20230807_700H.txt	US	-027.1438 g	16:00:19	2023-07-08	27
nafbe20230807_700H.txt	ST	-027.1441 g	16:00:29	2023-07-08	28
nafbe20230807_700H.txt	ST	-027.1431 g	16:00:39	2023-07-08	29
nafbe20230807_700H.txt	ST	-027.1431 g	16:00:49	2023-07-08	30
nafbe20230807_700H.txt	ST	-027.1423 g	16:00:59	2023-07-08	31
nafbe20230807_700H.txt	ST	-027.1431 g	16:01:09	2023-07-08	32
nafbe20230807_700H.txt	ST	-027.1433 g	16:01:19	2023-07-08	33
nafbe20230807_700H.txt	ST	-027.1440 g	16:01:29	2023-07-08	34
nafbe20230807_700H.txt	ST	-027.1443 g	16:01:39	2023-07-08	35
nafbe20230807_700H.txt	ST	-027.1442 g	16:01:49	2023-07-08	36
nafbe20230807_700H.txt	ST	-027.1450 g	16:01:59	2023-07-08	37
nafbe20230807_700H.txt	ST	-027.1440 g	16:02:09	2023-07-08	38
nafbe20230807_700H.txt	ST	-027.1443 g	16:02:19	2023-07-08	39
nafbe20230807_700H.txt	ST	-027.1443 g	16:02:29	2023-07-08	40
nafbe20230807_700H.txt	US	-027.1432 g	16:02:39	2023-07-08	41
nafbe20230807_700H.txt	ST	-027.1440 g	16:02:49	2023-07-08	42
nafbe20230807_700H.txt	US	-027.1435 g	16:02:59	2023-07-08	43
nafbe20230807_700H.txt	ST	-027.1444 g	16:03:09	2023-07-08	44
nafbe20230807_700H.txt	ST	-027.1447 g	16:03:19	2023-07-08	45
nafbe20230807_700H.txt	ST	-027.1446 g	16:03:29	2023-07-08	46
nafbe20230807_700H.txt	ST	-027.1439 g	16:03:39	2023-07-08	47
nafbe20230807_700H.txt	ST	-027.1438 g	16:03:49	2023-07-08	48
nafbe20230807_700H.txt	ST	-027.1431 g	16:03:59	2023-07-08	49
nafbe20230807_700H.txt	ST	-027.1432 g	16:04:09	2023-07-08	50
nafbe20230807_700H.txt	US	-027.1436 g	16:04:19	2023-07-08	51
nafbe20230807_700H.txt	ST	-027.1436 g	16:04:29	2023-07-08	52
nafbe20230807_700H.txt	ST	-027.1428 g	16:04:39	2023-07-08	53
nafbe20230807_700H.txt	ST	-027.1442 g	16:04:49	2023-07-08	54
nafbe20230807_700H.txt	ST	-027.1433 g	16:04:59	2023-07-08	55
nafbe20230807_700H.txt	ST	-027.1429 g	16:05:09	2023-07-08	56
nafbe20230807_700H.txt	ST	-027.1434 g	16:05:19	2023-07-08	57
nafbe20230807_700H.txt	ST	-027.1423 g	16:05:29	2023-07-08	58
nafbe20230807_700H.txt	ST	-027.1424 g	16:05:39	2023-07-08	59
nafbe20230807_700H.txt	ST	-027.1424 g	16:05:49	2023-07-08	60
nafbe20230807_700H.txt	ST	-027.1430 g	16:05:59	2023-07-08	61
nafbe20230807_700H.txt	US	-027.1429 g	16:06:09	2023-07-08	62
nafbe20230807_700H.txt	ST	-027.1436 g	16:06:19	2023-07-08	63
nafbe20230807_700H.txt	ST	-027.1420 g	16:06:29	2023-07-08	64
nafbe20230807_700H.txt	ST	-027.1421 g	16:06:39	2023-07-08	65
nafbe20230807_700H.txt	ST	-027.1448 g	16:06:49	2023-07-08	66
nafbe20230807_700H.txt	ST	-027.1427 g	16:06:59	2023-07-08	67
nafbe20230807_700H.txt	ST	-027.1431 g	16:07:09	2023-07-08	68
nafbe20230807_700H.txt	US	-027.1447 g	16:07:19	2023-07-08	69
nafbe20230807_700H.txt	ST	-027.1426 g	16:07:29	2023-07-08	70
nafbe20230807_700H.txt	US	-027.1432 g	16:07:39	2023-07-08	71
nafbe20230807_700H.txt	ST	-027.1437 g	16:07:49	2023-07-08	72
nafbe20230807_700H.txt	ST	-027.1426 g	16:07:59	2023-07-08	73
nafbe20230807_700H.txt	ST	-027.1434 g	16:08:09	2023-07-08	74
nafbe20230807_700H.txt	ST	-027.1426 g	16:08:19	2023-07-08	75
nafbe20230807_700H.txt	ST	-027.1425 g	16:08:29	2023-07-08	76
nafbe20230807_700H.txt	ST	-027.1428 g	16:08:39	2023-07-08	77
nafbe20230807_700H.txt	ST	-027.1438 g	16:08:49	2023-07-08	78
nafbe20230807_700H.txt	ST	-027.1441 g	16:08:59	2023-07-08	79
nafbe20230807_700H.txt	ST	-027.1435 g	16:09:09	2023-07-08	80
nafbe20230807_700H.txt	ST	-027.1430 g	16:09:19	2023-07-08	81
nafbe20230807_700H.txt	US	-027.1432 g	16:09:29	2023-07-08	82
nafbe20230807_700H.txt	ST	-027.1429 g	16:09:39	2023-07-08	83
nafbe20230807_700H.txt	ST	-027.1427 g	16:09:49	2023-07-08	84
nafbe20230807_700H.txt	ST	-027.1434 g	16:09:59	2023-07-08	85
nafbe20230807_700H.txt	ST	-027.1425 g	16:10:09	2023-07-08	86
nafbe20230807_700H.txt	ST	-027.1423 g	16:10:19	2023-07-08	87
nafbe20230807_700H.txt	ST	-027.1431 g	16:10:29	2023-07-08	88
nafbe20230807_700H.txt	ST	-027.1429 g	16:10:39	2023-07-08	89
nafbe20230807_700H.txt	ST	-027.1438 g	16:10:49	2023-07-08	90
nafbe20230807_700H.txt	ST	-027.1430 g	16:10:59	2023-07-08	91
nafbe20230807_700H.txt	ST	-027.1429 g	16:11:09	2023-07-08	92
nafbe20230807_700H.txt	ST	-027.1432 g	16:11:19	2023-07-08	93
nafbe20230807_700H.txt	ST	-027.1436 g	16:11:29	2023-07-08	94
nafbe20230807_700H.txt	ST	-027.1432 g	16:11:39	2023-07-08	95
nafbe20230807_700H.txt	ST	-027.1431 g	16:11:49	2023-07-08	96
nafbe20230807_700H.txt	ST	-027.1416 g	16:11:59	2023-07-08	97
nafbe20230807_750H.txt	ST	-026.8578 g	16:59:25	2023-07-08	1
nafbe20230807_750H.txt	US	-026.8586 g	16:59:34	2023-07-08	2
nafbe20230807_750H.txt	ST	-026.8566 g	16:59:44	2023-07-08	3
nafbe20230807_750H.txt	ST	-026.8565 g	16:59:54	2023-07-08	4
nafbe20230807_750H.txt	ST	-026.8586 g	17:00:04	2023-07-08	5
nafbe20230807_750H.txt	US	-026.8568 g	17:00:14	2023-07-08	6
nafbe20230807_750H.txt	ST	-026.8576 g	17:00:25	2023-07-08	7
nafbe20230807_750H.txt	US	-026.8585 g	17:00:34	2023-07-08	8
nafbe20230807_750H.txt	US	-026.8579 g	17:00:44	2023-07-08	9
nafbe20230807_750H.txt	US	-026.8581 g	17:00:54	2023-07-08	10
nafbe20230807_750H.txt	ST	-026.8592 g	17:01:04	2023-07-08	11
nafbe20230807_750H.txt	ST	-026.8574 g	17:01:15	2023-07-08	12
nafbe20230807_750H.txt	ST	-026.8578 g	17:01:24	2023-07-08	13
nafbe20230807_750H.txt	US	-026.8581 g	17:01:34	2023-07-08	14
nafbe20230807_750H.txt	ST	-026.8580 g	17:01:44	2023-07-08	15
nafbe20230807_750H.txt	US	-026.8590 g	17:01:55	2023-07-08	16
nafbe20230807_750H.txt	US	-026.8575 g	17:02:05	2023-07-08	17
nafbe20230807_750H.txt	ST	-026.8570 g	17:02:14	2023-07-08	18
nafbe20230807_750H.txt	ST	-026.8566 g	17:02:24	2023-07-08	19
nafbe20230807_750H.txt	ST	-026.8588 g	17:02:34	2023-07-08	20
nafbe20230807_750H.txt	ST	-026.8587 g	17:02:44	2023-07-08	21
nafbe20230807_750H.txt	ST	-026.8588 g	17:02:55	2023-07-08	22
nafbe20230807_750H.txt	ST	-026.8576 g	17:03:04	2023-07-08	23
nafbe20230807_750H.txt	ST	-026.8595 g	17:03:14	2023-07-08	24
nafbe20230807_750H.txt	US	-026.8568 g	17:03:24	2023-07-08	25
nafbe20230807_750H.txt	ST	-026.8571 g	17:03:35	2023-07-08	26
nafbe20230807_750H.txt	ST	-026.8584 g	17:03:45	2023-07-08	27
nafbe20230807_750H.txt	ST	-026.8590 g	17:03:54	2023-07-08	28
nafbe20230807_750H.txt	ST	-026.8596 g	17:04:04	2023-07-08	29
nafbe20230807_750H.txt	US	-026.8569 g	17:04:14	2023-07-08	30
nafbe20230807_750H.txt	US	-026.8569 g	17:04:25	2023-07-08	31
nafbe20230807_750H.txt	ST	-026.8594 g	17:04:34	2023-07-08	32
nafbe20230807_750H.txt	ST	-026.8605 g	17:04:44	2023-07-08	33
nafbe20230807_750H.txt	US	-026.8574 g	17:04:54	2023-07-08	34
nafbe20230807_750H.txt	ST	-026.8594 g	17:05:04	2023-07-08	35
nafbe20230807_750H.txt	US	-026.8571 g	17:05:15	2023-07-08	36
nafbe20230807_750H.txt	ST	-026.8581 g	17:05:24	2023-07-08	37
nafbe20230807_750H.txt	ST	-026.8569 g	17:05:34	2023-07-08	38
nafbe20230807_750H.txt	US	-026.8569 g	17:05:44	2023-07-08	39
nafbe20230807_750H.txt	ST	-026.8579 g	17:05:54	2023-07-08	40
nafbe20230807_750H.txt	ST	-026.8571 g	17:06:05	2023-07-08	41
nafbe20230807_750H.txt	ST	-026.8549 g	17:06:14	2023-07-08	42
nafbe20230807_750H.txt	US	-026.8564 g	17:06:24	2023-07-08	43
nafbe20230807_750H.txt	ST	-026.8578 g	17:06:34	2023-07-08	44
nafbe20230807_750H.txt	ST	-026.8553 g	17:06:44	2023-07-08	45
nafbe20230807_750H.txt	US	-026.8571 g	17:06:55	2023-07-08	46
nafbe20230807_750H.txt	ST	-026.8572 g	17:07:04	2023-07-08	47
nafbe20230807_750H.txt	ST	-026.8582 g	17:07:14	2023-07-08	48
nafbe20230807_750H.txt	ST	-026.8591 g	17:07:24	2023-07-08	49
nafbe20230807_750H.txt	ST	-026.8572 g	17:07:34	2023-07-08	50
nafbe20230807_750H.txt	ST	-026.8583 g	17:07:45	2023-07-08	51
nafbe20230807_750H.txt	ST	-026.8578 g	17:07:54	2023-07-08	52
nafbe20230807_750H.txt	ST	-026.8588 g	17:08:04	2023-07-08	53
nafbe20230807_750H.txt	US	-026.8605 g	17:08:14	2023-07-08	54
nafbe20230807_750H.txt	ST	-026.8576 g	17:08:25	2023-07-08	55
nafbe20230807_750H.txt	US	-026.8576 g	17:08:35	2023-07-08	56
nafbe20230807_750H.txt	US	-026.8566 g	17:08:44	2023-07-08	57
nafbe20230807_750H.txt	ST	-026.8572 g	17:08:54	2023-07-08	58
nafbe20230807_750H.txt	ST	-026.8583 g	17:09:04	2023-07-08	59
nafbe20230807_750H.txt	ST	-026.8565 g	17:09:15	2023-07-08	60
nafbe20230807_750H.txt	ST	-026.8576 g	17:09:25	2023-07-08	61
nafbe20230807_750H.txt	ST	-026.8561 g	17:09:34	2023-07-08	62
nafbe20230807_750H.txt	ST	-026.8555 g	17:09:44	2023-07-08	63
nafbe20230807_750H.txt	ST	-026.8564 g	17:09:54	2023-07-08	64
nafbe20230807_750H.txt	ST	-026.8557 g	17:10:05	2023-07-08	65
nafbe20230807_750H.txt	ST	-026.8536 g	17:10:14	2023-07-08	66
nafbe20230807_750H.txt	ST	-026.8542 g	17:10:24	2023-07-08	67
nafbe20230807_750H.txt	ST	-026.8556 g	17:10:34	2023-07-08	68
nafbe20230807_750H.txt	ST	-026.8543 g	17:10:44	2023-07-08	69
nafbe20230807_750H.txt	US	-026.8542 g	17:10:54	2023-07-08	70
nafbe20230807_750H.txt	ST	-026.8542 g	17:11:05	2023-07-08	71
nafbe20230807_750H.txt	ST	-026.8537 g	17:11:14	2023-07-08	72
nafbe20230807_750H.txt	US	-026.8559 g	17:11:24	2023-07-08	73
nafbe20230807_750H.txt	ST	-026.8530 g	17:11:34	2023-07-08	74
nafbe20230807_750H.txt	ST	-026.8553 g	17:11:45	2023-07-08	75
nafbe20230807_750H.txt	ST	-026.8536 g	17:11:54	2023-07-08	76
nafbe20230807_750H.txt	US	-026.8532 g	17:12:04	2023-07-08	77
nafbe20230807_750H.txt	US	-026.8557 g	17:12:14	2023-07-08	78
nafbe20230807_750H.txt	ST	-026.8546 g	17:12:24	2023-07-08	79
nafbe20230807_750H.txt	ST	-026.8543 g	17:12:35	2023-07-08	80
nafbe20230807_750H.txt	US	-026.8548 g	17:12:44	2023-07-08	81
nafbe20230807_750H.txt	US	-026.8537 g	17:12:54	2023-07-08	82
nafbe20230807_750H.txt	ST	-026.8528 g	17:13:04	2023-07-08	83
nafbe20230807_750H.txt	ST	-026.8544 g	17:13:14	2023-07-08	84
nafbe20230807_750H.txt	US	-026.8536 g	17:13:25	2023-07-08	85
nafbe20230807_750H.txt	ST	-026.8538 g	17:13:34	2023-07-08	86
nafbe20230807_750H.txt	US	-026.8548 g	17:13:44	2023-07-08	87
nafbe20230807_750H.txt	ST	-026.8542 g	17:13:54	2023-07-08	88
nafbe20230807_750H.txt	ST	-026.8519 g	17:14:04	2023-07-08	89
nafbe20230807_750H.txt	US	-026.8536 g	17:14:15	2023-07-08	90
nafbe20230807_750H.txt	ST	-026.8549 g	17:14:25	2023-07-08	91
nafbe20230807_750H.txt	US	-026.8534 g	17:14:34	2023-07-08	92
nafbe20230807_750H.txt	ST	-026.8525 g	17:14:44	2023-07-08	93
nafbe20230807_750H.txt	ST	-026.8545 g	17:14:54	2023-07-08	94
nafbe20230807_750H.txt	ST	-026.8533 g	17:15:05	2023-07-08	95
nafbe20230807_750H.txt	US	-026.8540 g	17:15:14	2023-07-08	96
nafbe20230807_750H.txt	ST	-026.8540 g	17:15:24	2023-07-08	97
nafbe20230807_750H.txt	ST	-026.8531 g	17:15:34	2023-07-08	98
nafbe20230807_750H.txt	ST	-026.8538 g	17:15:45	2023-07-08	99
nafbe20230807_750H.txt	ST	-026.8539 g	17:15:55	2023-07-08	100
nafbe20230807_750H.txt	ST	-026.8525 g	17:16:04	2023-07-08	101
nafbe20230807_800H.txt	ST	-026.5651 g	18:02:45	2023-07-08	1
nafbe20230807_800H.txt	ST	-026.5637 g	18:02:55	2023-07-08	2
nafbe20230807_800H.txt	US	-026.5645 g	18:03:05	2023-07-08	3
nafbe20230807_800H.txt	ST	-026.5646 g	18:03:15	2023-07-08	4
nafbe20230807_800H.txt	ST	-026.5656 g	18:03:25	2023-07-08	5
nafbe20230807_800H.txt	US	-026.5629 g	18:03:35	2023-07-08	6
nafbe20230807_800H.txt	ST	-026.5645 g	18:03:45	2023-07-08	7
nafbe20230807_800H.txt	ST	-026.5632 g	18:03:55	2023-07-08	8
nafbe20230807_800H.txt	ST	-026.5645 g	18:04:05	2023-07-08	9
nafbe20230807_800H.txt	ST	-026.5642 g	18:04:15	2023-07-08	10
nafbe20230807_800H.txt	ST	-026.5643 g	18:04:25	2023-07-08	11
nafbe20230807_800H.txt	US	-026.5634 g	18:04:35	2023-07-08	12
nafbe20230807_800H.txt	ST	-026.5646 g	18:04:45	2023-07-08	13
nafbe20230807_800H.txt	ST	-026.5645 g	18:04:55	2023-07-08	14
nafbe20230807_800H.txt	ST	-026.5648 g	18:05:05	2023-07-08	15
nafbe20230807_800H.txt	ST	-026.5650 g	18:05:15	2023-07-08	16
nafbe20230807_800H.txt	ST	-026.5655 g	18:05:25	2023-07-08	17
nafbe20230807_800H.txt	ST	-026.5652 g	18:05:35	2023-07-08	18
nafbe20230807_800H.txt	ST	-026.5656 g	18:05:45	2023-07-08	19
nafbe20230807_800H.txt	ST	-026.5639 g	18:05:55	2023-07-08	20
nafbe20230807_800H.txt	ST	-026.5644 g	18:06:05	2023-07-08	21
nafbe20230807_800H.txt	ST	-026.5642 g	18:06:15	2023-07-08	22
nafbe20230807_800H.txt	US	-026.5641 g	18:06:25	2023-07-08	23
nafbe20230807_800H.txt	ST	-026.5643 g	18:06:35	2023-07-08	24
nafbe20230807_800H.txt	ST	-026.5646 g	18:06:45	2023-07-08	25
nafbe20230807_800H.txt	ST	-026.5646 g	18:06:55	2023-07-08	26
nafbe20230807_800H.txt	ST	-026.5634 g	18:07:05	2023-07-08	27
nafbe20230807_800H.txt	ST	-026.5628 g	18:07:15	2023-07-08	28
nafbe20230807_800H.txt	ST	-026.5629 g	18:07:25	2023-07-08	29
nafbe20230807_800H.txt	ST	-026.5628 g	18:07:35	2023-07-08	30
nafbe20230807_800H.txt	ST	-026.5617 g	18:07:45	2023-07-08	31
nafbe20230807_800H.txt	ST	-026.5615 g	18:07:55	2023-07-08	32
nafbe20230807_800H.txt	US	-026.5615 g	18:08:05	2023-07-08	33
nafbe20230807_800H.txt	ST	-026.5614 g	18:08:15	2023-07-08	34
nafbe20230807_800H.txt	ST	-026.5611 g	18:08:25	2023-07-08	35
nafbe20230807_800H.txt	ST	-026.5614 g	18:08:35	2023-07-08	36
nafbe20230807_800H.txt	ST	-026.5618 g	18:08:45	2023-07-08	37
nafbe20230807_800H.txt	ST	-026.5619 g	18:08:55	2023-07-08	38
nafbe20230807_800H.txt	ST	-026.5609 g	18:09:05	2023-07-08	39
nafbe20230807_800H.txt	ST	-026.5610 g	18:09:15	2023-07-08	40
nafbe20230807_800H.txt	ST	-026.5617 g	18:09:25	2023-07-08	41
nafbe20230807_800H.txt	ST	-026.5619 g	18:09:35	2023-07-08	42
nafbe20230807_800H.txt	US	-026.5614 g	18:09:45	2023-07-08	43
nafbe20230807_800H.txt	US	-026.5610 g	18:09:55	2023-07-08	44
nafbe20230807_800H.txt	US	-026.5618 g	18:10:05	2023-07-08	45
nafbe20230807_800H.txt	ST	-026.5619 g	18:10:15	2023-07-08	46
nafbe20230807_800H.txt	ST	-026.5615 g	18:10:25	2023-07-08	47
nafbe20230807_800H.txt	ST	-026.5607 g	18:10:35	2023-07-08	48
nafbe20230807_800H.txt	ST	-026.5605 g	18:10:45	2023-07-08	49
nafbe20230807_800H.txt	ST	-026.5615 g	18:10:55	2023-07-08	50
nafbe20230807_800H.txt	ST	-026.5620 g	18:11:05	2023-07-08	51
nafbe20230807_800H.txt	ST	-026.5625 g	18:11:15	2023-07-08	52
nafbe20230807_800H.txt	US	-026.5617 g	18:11:25	2023-07-08	53
nafbe20230807_800H.txt	ST	-026.5618 g	18:11:35	2023-07-08	54
nafbe20230807_800H.txt	ST	-026.5626 g	18:11:45	2023-07-08	55
nafbe20230807_800H.txt	ST	-026.5618 g	18:11:55	2023-07-08	56
nafbe20230807_800H.txt	ST	-026.5612 g	18:12:05	2023-07-08	57
nafbe20230807_800H.txt	ST	-026.5616 g	18:12:15	2023-07-08	58
nafbe20230807_800H.txt	ST	-026.5612 g	18:12:25	2023-07-08	59
nafbe20230807_800H.txt	ST	-026.5614 g	18:12:35	2023-07-08	60
nafbe20230807_800H.txt	ST	-026.5616 g	18:12:45	2023-07-08	61
nafbe20230807_800H.txt	ST	-026.5615 g	18:12:55	2023-07-08	62
nafbe20230807_800H.txt	ST	-026.5606 g	18:13:05	2023-07-08	63
nafbe20230807_800H.txt	US	-026.5604 g	18:13:15	2023-07-08	64
nafbe20230807_800H.txt	ST	-026.5610 g	18:13:25	2023-07-08	65
nafbe20230807_800H.txt	ST	-026.5609 g	18:13:35	2023-07-08	66
nafbe20230807_800H.txt	ST	-026.5602 g	18:13:45	2023-07-08	67
nafbe20230807_800H.txt	ST	-026.5612 g	18:13:55	2023-07-08	68
nafbe20230807_800H.txt	ST	-026.5622 g	18:14:05	2023-07-08	69
nafbe20230807_800H.txt	ST	-026.5614 g	18:14:15	2023-07-08	70
nafbe20230807_800H.txt	ST	-026.5612 g	18:14:25	2023-07-08	71
nafbe20230807_800H.txt	ST	-026.5613 g	18:14:35	2023-07-08	72
nafbe20230807_800H.txt	ST	-026.5610 g	18:14:45	2023-07-08	73
nafbe20230807_800H.txt	ST	-026.5612 g	18:14:55	2023-07-08	74
nafbe20230807_800H.txt	ST	-026.5620 g	18:15:05	2023-07-08	75
nafbe20230807_800H.txt	ST	-026.5620 g	18:15:15	2023-07-08	76
nafbe20230807_800H.txt	ST	-026.5630 g	18:15:25	2023-07-08	77
nafbe20230807_800H.txt	ST	-026.5614 g	18:15:35	2023-07-08	78
nafbe20230807_800H.txt	ST	-026.5624 g	18:15:45	2023-07-08	79
nafbe20230807_800H.txt	ST	-026.5623 g	18:15:55	2023-07-08	80
nafbe20230807_800H.txt	ST	-026.5625 g	18:16:05	2023-07-08	81
nafbe20230807_800H.txt	ST	-026.5636 g	18:16:15	2023-07-08	82
nafbe20230807_800H.txt	ST	-026.5635 g	18:16:25	2023-07-08	83
nafbe20230807_800H.txt	ST	-026.5634 g	18:16:35	2023-07-08	84
nafbe20230807_800H.txt	US	-026.5619 g	18:16:45	2023-07-08	85
nafbe20230807_800H.txt	ST	-026.5629 g	18:16:55	2023-07-08	86
nafbe20230807_800H.txt	ST	-026.5627 g	18:17:05	2023-07-08	87
nafbe20230807_800H.txt	ST	-026.5617 g	18:17:15	2023-07-08	88
nafbe20230807_800H.txt	ST	-026.5622 g	18:17:25	2023-07-08	89
nafbe20230807_800H.txt	ST	-026.5626 g	18:17:35	2023-07-08	90
nafbe20230807_800H.txt	ST	-026.5617 g	18:17:45	2023-07-08	91
nafbe20230807_800H.txt	ST	-026.5617 g	18:17:55	2023-07-08	92
nafbe20230807_800H.txt	ST	-026.5612 g	18:18:05	2023-07-08	93
nafbe20230807_800H.txt	ST	-026.5606 g	18:18:15	2023-07-08	94
nafbe20230807_800H.txt	ST	-026.5609 g	18:18:25	2023-07-08	95
nafbe20230807_800H.txt	ST	-026.5619 g	18:18:35	2023-07-08	96
nafbe20230807_800H.txt	ST	-026.5609 g	18:18:45	2023-07-08	97
nafbe20230807_800H.txt	US	-026.5601 g	18:18:55	2023-07-08	98
nafbe20230807_800H.txt	ST	-026.5596 g	18:19:05	2023-07-08	99
NaFBeF2_575_H_070721.txt	ST	-027.8446 g	12:45:22	2023-07-07	1
NaFBeF2_575_H_070721.txt	US	-027.8469 g	12:45:32	2023-07-07	2
NaFBeF2_575_H_070721.txt	ST	-027.8488 g	12:45:43	2023-07-07	3
NaFBeF2_575_H_070721.txt	ST	-027.8512 g	12:45:52	2023-07-07	4
NaFBeF2_575_H_070721.txt	ST	-027.8527 g	12:46:02	2023-07-07	5
NaFBeF2_575_H_070721.txt	ST	-027.8550 g	12:46:12	2023-07-07	6
NaFBeF2_575_H_070721.txt	ST	-027.8571 g	12:46:22	2023-07-07	7
NaFBeF2_575_H_070721.txt	ST	-027.8596 g	12:46:32	2023-07-07	8
NaFBeF2_575_H_070721.txt	ST	-027.8610 g	12:46:42	2023-07-07	9
NaFBeF2_575_H_070721.txt	ST	-027.8629 g	12:46:52	2023-07-07	10
NaFBeF2_575_H_070721.txt	ST	-027.8641 g	12:47:02	2023-07-07	11
NaFBeF2_575_H_070721.txt	US	-027.8667 g	12:47:12	2023-07-07	12
NaFBeF2_575_H_070721.txt	ST	-027.8686 g	12:47:22	2023-07-07	13
NaFBeF2_575_H_070721.txt	ST	-027.8689 g	12:47:32	2023-07-07	14
NaFBeF2_575_H_070721.txt	ST	-027.8702 g	12:47:42	2023-07-07	15
NaFBeF2_575_H_070721.txt	ST	-027.8714 g	12:47:52	2023-07-07	16
NaFBeF2_575_H_070721.txt	ST	-027.8720 g	12:48:02	2023-07-07	17
NaFBeF2_575_H_070721.txt	ST	-027.8720 g	12:48:12	2023-07-07	18
NaFBeF2_575_H_070721.txt	ST	-027.8716 g	12:48:22	2023-07-07	19
NaFBeF2_575_H_070721.txt	ST	-027.8717 g	12:48:32	2023-07-07	20
NaFBeF2_575_H_070721.txt	ST	-027.8713 g	12:48:42	2023-07-07	21
NaFBeF2_575_H_070721.txt	ST	-027.8710 g	12:48:53	2023-07-07	22
NaFBeF2_575_H_070721.txt	US	-027.8703 g	12:49:02	2023-07-07	23
NaFBeF2_575_H_070721.txt	ST	-027.8693 g	12:49:12	2023-07-07	24
NaFBeF2_575_H_070721.txt	ST	-027.8683 g	12:49:22	2023-07-07	25
NaFBeF2_575_H_070721.txt	ST	-027.8683 g	12:49:32	2023-07-07	26
NaFBeF2_575_H_070721.txt	ST	-027.8667 g	12:49:42	2023-07-07	27
NaFBeF2_575_H_070721.txt	ST	-027.8654 g	12:49:52	2023-07-07	28
NaFBeF2_575_H_070721.txt	US	-027.8637 g	12:50:02	2023-07-07	29
NaFBeF2_575_H_070721.txt	ST	-027.8623 g	12:50:12	2023-07-07	30
NaFBeF2_575_H_070721.txt	ST	-027.8609 g	12:50:22	2023-07-07	31
NaFBeF2_575_H_070721.txt	ST	-027.8586 g	12:50:33	2023-07-07	32
NaFBeF2_575_H_070721.txt	ST	-027.8569 g	12:50:42	2023-07-07	33
NaFBeF2_575_H_070721.txt	US	-027.8544 g	12:50:52	2023-07-07	34
NaFBeF2_575_H_070721.txt	ST	-027.8522 g	12:51:02	2023-07-07	35
NaFBeF2_575_H_070721.txt	US	-027.8500 g	12:51:12	2023-07-07	36
NaFBeF2_575_H_070721.txt	ST	-027.8473 g	12:51:23	2023-07-07	37
NaFBeF2_575_H_070721.txt	US	-027.8453 g	12:51:32	2023-07-07	38
NaFBeF2_575_H_070721.txt	ST	-027.8427 g	12:51:42	2023-07-07	39
NaFBeF2_575_H_070721.txt	US	-027.8405 g	12:51:52	2023-07-07	40
NaFBeF2_575_H_070721.txt	ST	-027.8393 g	12:52:02	2023-07-07	41
NaFBeF2_575_H_070721.txt	ST	-027.8377 g	12:52:12	2023-07-07	42
NaFBeF2_575_H_070721.txt	ST	-027.8350 g	12:52:22	2023-07-07	43
NaFBeF2_575_H_070721.txt	ST	-027.8337 g	12:52:32	2023-07-07	44
NaFBeF2_575_H_070721.txt	ST	-027.8326 g	12:52:42	2023-07-07	45
NaFBeF2_575_H_070721.txt	ST	-027.8315 g	12:52:52	2023-07-07	46
NaFBeF2_575_H_070721.txt	ST	-027.8299 g	12:53:02	2023-07-07	47
NaFBeF2_575_H_070721.txt	US	-027.8295 g	12:53:12	2023-07-07	48
NaFBeF2_575_H_070721.txt	ST	-027.8285 g	12:53:22	2023-07-07	49
NaFBeF2_575_H_070721.txt	ST	-027.8274 g	12:53:32	2023-07-07	50
NaFBeF2_575_H_070721.txt	ST	-027.8274 g	12:53:43	2023-07-07	51
NaFBeF2_575_H_070721.txt	ST	-027.8268 g	12:53:52	2023-07-07	52
NaFBeF2_575_H_070721.txt	ST	-027.8268 g	12:54:02	2023-07-07	53
NaFBeF2_575_H_070721.txt	ST	-027.8265 g	12:54:12	2023-07-07	54
NaFBeF2_575_H_070721.txt	ST	-027.8272 g	12:54:22	2023-07-07	55
NaFBeF2_575_H_070721.txt	ST	-027.8277 g	12:54:32	2023-07-07	56
NaFBeF2_575_H_070721.txt	ST	-027.8283 g	12:54:42	2023-07-07	57
NaFBeF2_575_H_070721.txt	ST	-027.8286 g	12:54:52	2023-07-07	58
NaFBeF2_575_H_070721.txt	ST	-027.8296 g	12:55:02	2023-07-07	59
NaFBeF2_575_H_070721.txt	ST	-027.8303 g	12:55:12	2023-07-07	60
NaFBeF2_575_H_070721.txt	ST	-027.8311 g	12:55:23	2023-07-07	61
NaFBeF2_575_H_070721.txt	ST	-027.8321 g	12:55:32	2023-07-07	62
NaFBeF2_575_H_070721.txt	ST	-027.8328 g	12:55:42	2023-07-07	63
NaFBeF2_575_H_070721.txt	ST	-027.8338 g	12:55:52	2023-07-07	64
NaFBeF2_575_H_070721.txt	ST	-027.8354 g	12:56:02	2023-07-07	65
NaFBeF2_575_H_070721.txt	US	-027.8366 g	12:56:13	2023-07-07	66
NaFBeF2_575_H_070721.txt	ST	-027.8385 g	12:56:22	2023-07-07	67
NaFBeF2_575_H_070721.txt	ST	-027.8406 g	12:56:32	2023-07-07	68
NaFBeF2_575_H_070721.txt	ST	-027.8420 g	12:56:42	2023-07-07	69
NaFBeF2_575_H_070721.txt	ST	-027.8430 g	12:56:52	2023-07-07	70
NaFBeF2_575_H_070721.txt	ST	-027.8445 g	12:57:03	2023-07-07	71
NaFBeF2_575_H_070721.txt	ST	-027.8461 g	12:57:12	2023-07-07	72
NaFBeF2_575_H_070721.txt	ST	-027.8488 g	12:57:22	2023-07-07	73
NaFBeF2_575_H_070721.txt	ST	-027.8501 g	12:57:32	2023-07-07	74
NaFBeF2_575_H_070721.txt	ST	-027.8516 g	12:57:42	2023-07-07	75
NaFBeF2_575_H_070721.txt	ST	-027.8538 g	12:57:53	2023-07-07	76
NaFBeF2_575_H_070721.txt	ST	-027.8555 g	12:58:02	2023-07-07	77
NaFBeF2_575_H_070721.txt	ST	-027.8566 g	12:58:12	2023-07-07	78
NaFBeF2_575_H_070721.txt	ST	-027.8586 g	12:58:22	2023-07-07	79
NaFBeF2_575_H_070721.txt	ST	-027.8598 g	12:58:32	2023-07-07	80
NaFBeF2_575_H_070721.txt	ST	-027.8607 g	12:58:42	2023-07-07	81
NaFBeF2_575_H_070721.txt	ST	-027.8623 g	12:58:52	2023-07-07	82
NaFBeF2_575_H_070721.txt	ST	-027.8634 g	12:59:02	2023-07-07	83
NaFBeF2_575_H_070721.txt	ST	-027.8634 g	12:59:12	2023-07-07	84
NaFBeF2_575_H_070721.txt	ST	-027.8645 g	12:59:23	2023-07-07	85
NaFBeF2_575_H_070721.txt	ST	-027.8642 g	12:59:32	2023-07-07	86
NaFBeF2_575_H_070721.txt	ST	-027.8645 g	12:59:42	2023-07-07	87
NaFBeF2_575_H_070721.txt	ST	-027.8647 g	12:59:52	2023-07-07	88
NaFBeF2_575_H_070721.txt	ST	-027.8645 g	13:00:02	2023-07-07	89
NaFBeF2_575_H_070721.txt	ST	-027.8636 g	13:00:13	2023-07-07	90
NaFBeF2_575_H_070721.txt	ST	-027.8635 g	13:00:22	2023-07-07	91
NaFBeF2_575_H_070721.txt	ST	-027.8631 g	13:00:32	2023-07-07	92
NaFBeF2_575_H_070721.txt	ST	-027.8619 g	13:00:42	2023-07-07	93
NaFBeF2_575_H_070721.txt	ST	-027.8608 g	13:00:52	2023-07-07	94
NaFBeF2_575_H_070721.txt	ST	-027.8601 g	13:01:03	2023-07-07	95
NaFBeF2_575_H_070721.txt	ST	-027.8588 g	13:01:12	2023-07-07	96
NaFBeF2_575_H_070721.txt	ST	-027.8572 g	13:01:22	2023-07-07	97
NaFBeF2_575_H_070721.txt	ST	-027.8561 g	13:01:32	2023-07-07	98
NaFBeF2_575_H_070721.txt	ST	-027.8547 g	13:01:42	2023-07-07	99
NaFBeF2_575_H_070721.txt	ST	-027.8541 g	13:01:53	2023-07-07	100
NaFBeF2_575_H_070721.txt	ST	-027.8527 g	13:02:02	2023-07-07	101
NaFBeF2_575_H_070721.txt	ST	-027.8515 g	13:02:12	2023-07-07	102
NaFBeF2_575_H_070721.txt	US	-027.8499 g	13:02:22	2023-07-07	103
NaFBeF2_575_H_070721.txt	ST	-027.8478 g	13:02:32	2023-07-07	104
NaFBeF2_575_H_070721.txt	US	-027.8458 g	13:02:43	2023-07-07	105
NaFBeF2_575_H_070721.txt	ST	-027.8447 g	13:02:52	2023-07-07	106
NaFBeF2_575_H_070721.txt	ST	-027.8432 g	13:03:02	2023-07-07	107
NaFBeF2_575_H_070721.txt	ST	-027.8419 g	13:03:12	2023-07-07	108
NaFBeF2_575_H_070721.txt	ST	-027.8405 g	13:03:22	2023-07-07	109
NaFBeF2_575_H_070721.txt	ST	-027.8392 g	13:03:32	2023-07-07	110
NaFBeF2_575_H_070721.txt	ST	-027.8376 g	13:03:42	2023-07-07	111
NaFBeF2_575_H_070721.txt	ST	-027.8370 g	13:03:52	2023-07-07	112
NaFBeF2_575_H_070721.txt	US	-027.8364 g	13:04:02	2023-07-07	113
NaFBeF2_575_H_070721.txt	ST	-027.8354 g	13:04:12	2023-07-07	114
NaFBeF2_575_H_070721.txt	ST	-027.8350 g	13:04:22	2023-07-07	115
NaFBeF2_575_H_070721.txt	ST	-027.8339 g	13:04:32	2023-07-07	116
NaFBeF2_575_H_070721.txt	ST	-027.8338 g	13:04:42	2023-07-07	117
NaFBeF2_575_H_070721.txt	ST	-027.8340 g	13:04:52	2023-07-07	118
NaFBeF2_575_H_070721.txt	ST	-027.8339 g	13:05:02	2023-07-07	119
NaFBeF2_575_H_070721.txt	ST	-027.8334 g	13:05:12	2023-07-07	120
NaFBeF2_575_H_070721.txt	ST	-027.8337 g	13:05:22	2023-07-07	121
NaFBeF2_575_H_070721.txt	ST	-027.8343 g	13:05:32	2023-07-07	122
NaFBeF2_575_H_070721.txt	ST	-027.8347 g	13:05:42	2023-07-07	123
NaFBeF2_575_H_070721.txt	ST	-027.8350 g	13:05:52	2023-07-07	124
NaFBeF2_575_H_070721.txt	ST	-027.8360 g	13:06:02	2023-07-07	125
NaFBeF2_575_H_070721.txt	ST	-027.8369 g	13:06:12	2023-07-07	126
NaFBeF2_575_H_070721.txt	ST	-027.8379 g	13:06:22	2023-07-07	127
NaFBeF2_575_H_070721.txt	ST	-027.8388 g	13:06:32	2023-07-07	128
NaFBeF2_575_H_070721.txt	ST	-027.8401 g	13:06:42	2023-07-07	129
NaFBeF2_575_H_070721.txt	US	-027.8412 g	13:06:52	2023-07-07	130
NaFBeF2_575_H_070721.txt	ST	-027.8421 g	13:07:02	2023-07-07	131
NaFBeF2_575_H_070721.txt	US	-027.8438 g	13:07:12	2023-07-07	132
NaFBeF2_575_H_070721.txt	ST	-027.8452 g	13:07:22	2023-07-07	133
NaFBeF2_575_H_070721.txt	ST	-027.8472 g	13:07:32	2023-07-07	134
NaFBeF2_575_H_070721.txt	ST	-027.8496 g	13:07:42	2023-07-07	135
NaFBeF2_575_H_070721.txt	ST	-027.8499 g	13:07:52	2023-07-07	136
NaFBeF2_575_H_070721.txt	ST	-027.8518 g	13:08:02	2023-07-07	137
NaFBeF2_575_H_070721.txt	ST	-027.8537 g	13:08:12	2023-07-07	138
NaFBeF2_575_H_070721.txt	ST	-027.8554 g	13:08:22	2023-07-07	139
NaFBeF2_575_H_070721.txt	ST	-027.8574 g	13:08:32	2023-07-07	140
NaFBeF2_575_H_070721.txt	ST	-027.8589 g	13:08:42	2023-07-07	141
NaFBeF2_575_H_070721.txt	ST	-027.8600 g	13:08:52	2023-07-07	142
NaFBeF2_575_H_070721.txt	ST	-027.8617 g	13:09:02	2023-07-07	143
NaFBeF2_575_H_070721.txt	ST	-027.8625 g	13:09:12	2023-07-07	144
NaFBeF2_575_H_070721.txt	ST	-027.8633 g	13:09:22	2023-07-07	145
NaFBeF2_575_H_070721.txt	ST	-027.8641 g	13:09:32	2023-07-07	146
NaFBeF2_575_H_070721.txt	ST	-027.8646 g	13:09:42	2023-07-07	147
NaFBeF2_575_H_070721.txt	ST	-027.8647 g	13:09:52	2023-07-07	148
NaFBeF2_575_H_070721.txt	ST	-027.8652 g	13:10:02	2023-07-07	149
NaFBeF2_575_H_070721.txt	ST	-027.8656 g	13:10:12	2023-07-07	150
NaFBeF2_575_H_070721.txt	ST	-027.8654 g	13:10:22	2023-07-07	151
NaFBeF2_575_H_070721.txt	ST	-027.8652 g	13:10:32	2023-07-07	152
NaFBeF2_575_H_070721.txt	ST	-027.8646 g	13:10:43	2023-07-07	153
NaFBeF2_575_H_070721.txt	ST	-027.8635 g	13:10:52	2023-07-07	154
NaFBeF2_575_H_070721.txt	ST	-027.8623 g	13:11:02	2023-07-07	155
NaFBeF2_575_H_070721.txt	ST	-027.8608 g	13:11:12	2023-07-07	156
NaFBeF2_575_H_070721.txt	ST	-027.8601 g	13:11:22	2023-07-07	157
NaFBeF2_575_H_070721.txt	ST	-027.8588 g	13:11:32	2023-07-07	158
NaFBeF2_575_H_070721.txt	ST	-027.8571 g	13:11:42	2023-07-07	159
NaFBeF2_575_H_070721.txt	ST	-027.8560 g	13:11:52	2023-07-07	160
NaFBeF2_575_H_070721.txt	ST	-027.8537 g	13:12:02	2023-07-07	161
NaFBeF2_575_H_070721.txt	ST	-027.8523 g	13:12:12	2023-07-07	162
NaFBeF2_575_H_070721.txt	ST	-027.8512 g	13:12:22	2023-07-07	163
NaFBeF2_575_H_070721.txt	US	-027.8487 g	13:12:32	2023-07-07	164
NaFBeF2_575_H_070721.txt	ST	-027.8463 g	13:12:42	2023-07-07	165
NaFBeF2_575_H_070721.txt	ST	-027.8445 g	13:12:52	2023-07-07	166
NaFBeF2_575_H_070721.txt	ST	-027.8426 g	13:13:02	2023-07-07	167
NaFBeF2_575_H_070721.txt	US	-027.8403 g	13:13:12	2023-07-07	168
NaFBeF2_575_H_070721.txt	ST	-027.8389 g	13:13:22	2023-07-07	169
NaFBeF2_575_H_070721.txt	ST	-027.8371 g	13:13:32	2023-07-07	170
NaFBeF2_575_H_070721.txt	US	-027.8353 g	13:13:42	2023-07-07	171
NaFBeF2_575_H_070721.txt	ST	-027.8333 g	13:13:52	2023-07-07	172
NaFBeF2_575_H_070721.txt	ST	-027.8324 g	13:14:02	2023-07-07	173
NaFBeF2_575_H_070721.txt	ST	-027.8312 g	13:14:12	2023-07-07	174
NaFBeF2_575_H_070721.txt	ST	-027.8298 g	13:14:22	2023-07-07	175
NaFBeF2_575_H_070721.txt	ST	-027.8283 g	13:14:32	2023-07-07	176
NaFBeF2_575_H_070721.txt	ST	-027.8283 g	13:14:42	2023-07-07	177
NaFBeF2_575_H_070721.txt	ST	-027.8275 g	13:14:52	2023-07-07	178
NaFBeF2_575_H_070721.txt	ST	-027.8274 g	13:15:02	2023-07-07	179
NaFBeF2_575_H_070721.txt	US	-027.8269 g	13:15:12	2023-07-07	180
NaFBeF2_575_H_070721.txt	ST	-027.8266 g	13:15:22	2023-07-07	181
NaFBeF2_575_H_070721.txt	ST	-027.8266 g	13:15:32	2023-07-07	182
NaFBeF2_575_H_070721.txt	ST	-027.8265 g	13:15:42	2023-07-07	183
NaFBeF2_575_H_070721.txt	ST	-027.8270 g	13:15:52	2023-07-07	184
NaFBeF2_575_H_070721.txt	US	-027.8273 g	13:16:02	2023-07-07	185
NaFBeF2_575_H_070721.txt	ST	-027.8287 g	13:16:12	2023-07-07	186
NaFBeF2_575_H_070721.txt	ST	-027.8290 g	13:16:22	2023-07-07	187
NaFBeF2_575_H_070721.txt	ST	-027.8297 g	13:16:32	2023-07-07	188
NaFBeF2_575_H_070721.txt	ST	-027.8308 g	13:16:42	2023-07-07	189
NaFBeF2_575_H_070721.txt	ST	-027.8313 g	13:16:52	2023-07-07	190
NaFBeF2_575_H_070721.txt	ST	-027.8324 g	13:17:02	2023-07-07	191
NaFBeF2_575_H_070721.txt	ST	-027.8334 g	13:17:12	2023-07-07	192
NaFBeF2_575_H_070721.txt	ST	-027.8340 g	13:17:22	2023-07-07	193
NaFBeF2_575_H_070721.txt	ST	-027.8352 g	13:17:32	2023-07-07	194
NaFBeF2_575_H_070721.txt	US	-027.8372 g	13:17:42	2023-07-07	195
NaFBeF2_575_H_070721.txt	ST	-027.8385 g	13:17:52	2023-07-07	196
NaFBeF2_575_H_070721.txt	US	-027.8416 g	13:18:03	2023-07-07	197
NaFBeF2_575_H_070721.txt	ST	-027.8420 g	13:18:12	2023-07-07	198
NaFBeF2_575_H_070721.txt	ST	-027.8433 g	13:18:22	2023-07-07	199
NaFBeF2_575_H_070721.txt	ST	-027.8449 g	13:18:32	2023-07-07	200
NaFBeF2_575_H_070721.txt	US	-027.8464 g	13:18:42	2023-07-07	201
NaFBeF2_575_H_070721.txt	US	-027.8488 g	13:18:52	2023-07-07	202
NaFBeF2_575_H_070721.txt	ST	-027.8510 g	13:19:02	2023-07-07	203
NaFBeF2_575_H_070721.txt	ST	-027.8520 g	13:19:12	2023-07-07	204
NaFBeF2_575_H_070721.txt	US	-027.8541 g	13:19:22	2023-07-07	205
NaFBeF2_575_H_070721.txt	ST	-027.8557 g	13:19:32	2023-07-07	206
NaFBeF2_575_H_070721.txt	US	-027.8571 g	13:19:42	2023-07-07	207
NaFBeF2_575_H_070721.txt	ST	-027.8583 g	13:19:52	2023-07-07	208
NaFBeF2_575_H_070721.txt	ST	-027.8595 g	13:20:02	2023-07-07	209
NaFBeF2_575_H_070721.txt	ST	-027.8603 g	13:20:12	2023-07-07	210
NaFBeF2_575_H_070721.txt	ST	-027.8607 g	13:20:22	2023-07-07	211
NaFBeF2_575_H_070721.txt	ST	-027.8612 g	13:20:33	2023-07-07	212
NaFBeF2_575_H_070721.txt	ST	-027.8613 g	13:20:42	2023-07-07	213
NaFBeF2_575_H_070721.txt	ST	-027.8617 g	13:20:52	2023-07-07	214
NaFBeF2_575_H_070721.txt	ST	-027.8624 g	13:21:02	2023-07-07	215
NaFBeF2_575_H_070721.txt	ST	-027.8624 g	13:21:12	2023-07-07	216
NaFBeF2_575_H_070721.txt	ST	-027.8623 g	13:21:22	2023-07-07	217
NaFBeF2_575_H_070721.txt	ST	-027.8615 g	13:21:32	2023-07-07	218
NaFBeF2_575_H_070721.txt	ST	-027.8605 g	13:21:42	2023-07-07	219
NaFBeF2_575_H_070721.txt	ST	-027.8599 g	13:21:52	2023-07-07	220
NaFBeF2_575_H_070721.txt	ST	-027.8588 g	13:22:03	2023-07-07	221
NaFBeF2_575_H_070721.txt	ST	-027.8575 g	13:22:12	2023-07-07	222
NaFBeF2_575_H_070721.txt	ST	-027.8559 g	13:22:22	2023-07-07	223
NaFBeF2_575_H_070721.txt	ST	-027.8549 g	13:22:32	2023-07-07	224
NaFBeF2_575_H_070721.txt	US	-027.8539 g	13:22:42	2023-07-07	225
NaFBeF2_575_H_070721.txt	ST	-027.8529 g	13:22:53	2023-07-07	226
NaFBeF2_575_H_070721.txt	ST	-027.8506 g	13:23:02	2023-07-07	227
NaFBeF2_575_H_070721.txt	ST	-027.8501 g	13:23:12	2023-07-07	228
NaFBeF2_575_H_070721.txt	ST	-027.8488 g	13:23:22	2023-07-07	229
NaFBeF2_575_H_070721.txt	ST	-027.8478 g	13:23:32	2023-07-07	230
NaFBeF2_575_H_070721.txt	US	-027.8450 g	13:23:43	2023-07-07	231
NaFBeF2_575_H_070721.txt	ST	-027.8437 g	13:23:52	2023-07-07	232
NaFBeF2_575_H_070721.txt	US	-027.8413 g	13:24:02	2023-07-07	233
NaFBeF2_575_H_070721.txt	ST	-027.8397 g	13:24:12	2023-07-07	234
NaFBeF2_575_H_070721.txt	ST	-027.8382 g	13:24:22	2023-07-07	235
NaFBeF2_575_H_070721.txt	ST	-027.8373 g	13:24:33	2023-07-07	236
NaFBeF2_575_H_070721.txt	ST	-027.8351 g	13:24:42	2023-07-07	237
NaFBeF2_575_H_070721.txt	ST	-027.8339 g	13:24:52	2023-07-07	238
NaFBeF2_575_H_070721.txt	US	-027.8335 g	13:25:02	2023-07-07	239
NaFBeF2_575_H_070721.txt	ST	-027.8320 g	13:25:12	2023-07-07	240
NaFBeF2_575_H_070721.txt	ST	-027.8309 g	13:25:22	2023-07-07	241
NaFBeF2_575_H_070721.txt	ST	-027.8306 g	13:25:32	2023-07-07	242
NaFBeF2_575_H_070721.txt	ST	-027.8296 g	13:25:42	2023-07-07	243
NaFBeF2_575_H_070721.txt	ST	-027.8296 g	13:25:52	2023-07-07	244
NaFBeF2_575_H_070721.txt	ST	-027.8297 g	13:26:02	2023-07-07	245
NaFBeF2_575_H_070721.txt	ST	-027.8299 g	13:26:12	2023-07-07	246
NaFBeF2_575_H_070721.txt	ST	-027.8290 g	13:26:22	2023-07-07	247
NaFBeF2_575_H_070721.txt	ST	-027.8292 g	13:26:32	2023-07-07	248
NaFBeF2_575_H_070721.txt	ST	-027.8295 g	13:26:42	2023-07-07	249
NaFBeF2_575_H_070721.txt	ST	-027.8295 g	13:26:52	2023-07-07	250
NaFBeF2_575_H_070721.txt	US	-027.8310 g	13:27:02	2023-07-07	251
NaFBeF2_575_H_070721.txt	ST	-027.8310 g	13:27:12	2023-07-07	252
NaFBeF2_575_H_070721.txt	ST	-027.8320 g	13:27:22	2023-07-07	253
NaFBeF2_575_H_070721.txt	ST	-027.8325 g	13:27:32	2023-07-07	254
NaFBeF2_575_H_070721.txt	ST	-027.8335 g	13:27:42	2023-07-07	255
NaFBeF2_575_H_070721.txt	ST	-027.8349 g	13:27:52	2023-07-07	256
NaFBeF2_575_H_070721.txt	ST	-027.8362 g	13:28:02	2023-07-07	257
NaFBeF2_575_H_070721.txt	ST	-027.8368 g	13:28:12	2023-07-07	258
NaFBeF2_575_H_070721.txt	ST	-027.8384 g	13:28:22	2023-07-07	259
NaFBeF2_575_H_070721.txt	ST	-027.8399 g	13:28:32	2023-07-07	260
NaFBeF2_575_H_070721.txt	ST	-027.8413 g	13:28:42	2023-07-07	261
NaFBeF2_575_H_070721.txt	ST	-027.8430 g	13:28:52	2023-07-07	262
NaFBeF2_575_H_070721.txt	ST	-027.8449 g	13:29:02	2023-07-07	263
NaFBeF2_575_H_070721.txt	US	-027.8461 g	13:29:12	2023-07-07	264
NaFBeF2_575_H_070721.txt	ST	-027.8489 g	13:29:22	2023-07-07	265
NaFBeF2_575_H_070721.txt	ST	-027.8501 g	13:29:32	2023-07-07	266
NaFBeF2_575_H_070721.txt	ST	-027.8514 g	13:29:42	2023-07-07	267
NaFBeF2_575_H_070721.txt	ST	-027.8539 g	13:29:52	2023-07-07	268
NaFBeF2_575_H_070721.txt	ST	-027.8547 g	13:30:02	2023-07-07	269
NaFBeF2_575_H_070721.txt	ST	-027.8559 g	13:30:12	2023-07-07	270
NaFBeF2_575_H_070721.txt	ST	-027.8576 g	13:30:22	2023-07-07	271
NaFBeF2_575_H_070721.txt	ST	-027.8592 g	13:30:32	2023-07-07	272
NaFBeF2_575_H_070721.txt	ST	-027.8599 g	13:30:42	2023-07-07	273
NaFBeF2_575_H_070721.txt	ST	-027.8606 g	13:30:52	2023-07-07	274
NaFBeF2_575_H_070721.txt	ST	-027.8610 g	13:31:02	2023-07-07	275
NaFBeF2_575_H_070721.txt	ST	-027.8613 g	13:31:12	2023-07-07	276
NaFBeF2_575_H_070721.txt	ST	-027.8623 g	13:31:22	2023-07-07	277
NaFBeF2_575_H_070721.txt	ST	-027.8626 g	13:31:32	2023-07-07	278
NaFBeF2_575_H_070721.txt	ST	-027.8624 g	13:31:42	2023-07-07	279
NaFBeF2_575_H_070721.txt	ST	-027.8620 g	13:31:52	2023-07-07	280
NaFBeF2_575_H_070721.txt	ST	-027.8613 g	13:32:02	2023-07-07	281
NaFBeF2_575_H_070721.txt	ST	-027.8608 g	13:32:12	2023-07-07	282
NaFBeF2_575_H_070721.txt	ST	-027.8601 g	13:32:22	2023-07-07	283
NaFBeF2_575_H_070721.txt	ST	-027.8584 g	13:32:33	2023-07-07	284
NaFBeF2_575_H_070721.txt	ST	-027.8572 g	13:32:42	2023-07-07	285
NaFBeF2_575_H_070721.txt	ST	-027.8561 g	13:32:52	2023-07-07	286
NaFBeF2_575_H_070721.txt	ST	-027.8547 g	13:33:02	2023-07-07	287
NaFBeF2_575_H_070721.txt	ST	-027.8534 g	13:33:12	2023-07-07	288
NaFBeF2_575_H_070721.txt	ST	-027.8517 g	13:33:23	2023-07-07	289
NaFBeF2_575_H_070721.txt	ST	-027.8502 g	13:33:32	2023-07-07	290
NaFBeF2_575_H_070721.txt	ST	-027.8491 g	13:33:42	2023-07-07	291
NaFBeF2_575_H_070721.txt	ST	-027.8474 g	13:33:52	2023-07-07	292
NaFBeF2_575_H_070721.txt	ST	-027.8458 g	13:34:02	2023-07-07	293
NaFBeF2_575_H_070721.txt	ST	-027.8435 g	13:34:12	2023-07-07	294
NaFBeF2_575_H_070721.txt	ST	-027.8413 g	13:34:22	2023-07-07	295
NaFBeF2_575_H_070721.txt	ST	-027.8395 g	13:34:32	2023-07-07	296
NaFBeF2_575_H_070721.txt	ST	-027.8376 g	13:34:42	2023-07-07	297
NaFBeF2_575_H_070721.txt	ST	-027.8363 g	13:34:52	2023-07-07	298
NaFBeF2_575_H_070721.txt	ST	-027.8342 g	13:35:03	2023-07-07	299
NaFBeF2_575_H_070721.txt	ST	-027.8327 g	13:35:12	2023-07-07	300
NaFBeF2_575_H_070721.txt	ST	-027.8307 g	13:35:22	2023-07-07	301
NaFBeF2_575_H_070721.txt	ST	-027.8302 g	13:35:32	2023-07-07	302
NaFBeF2_625_H_070721.txt	-027.5791 g 14:45:24 07-07-2023 1
NaFBeF2_625_H_070721.txt	-027.5803 g 14:45:34 07-07-2023 2
NaFBeF2_625_H_070721.txt	-027.5827 g 14:45:44 07-07-2023 3
NaFBeF2_625_H_070721.txt	-027.5850 g 14:45:54 07-07-2023 4
NaFBeF2_625_H_070721.txt	-027.5872 g 14:46:04 07-07-2023 5
NaFBeF2_625_H_070721.txt	-027.5898 g 14:46:14 07-07-2023 6
NaFBeF2_625_H_070721.txt	-027.5923 g 14:46:24 07-07-2023 7
NaFBeF2_625_H_070721.txt	-027.5952 g 14:46:34 07-07-2023 8
NaFBeF2_625_H_070721.txt	-027.5978 g 14:46:44 07-07-2023 9
NaFBeF2_625_H_070721.txt	-027.5992 g 14:46:54 07-07-2023 10
NaFBeF2_625_H_070721.txt	-027.6029 g 14:47:04 07-07-2023 11
NaFBeF2_625_H_070721.txt	-027.6041 g 14:47:14 07-07-2023 12
NaFBeF2_625_H_070721.txt	-027.6059 g 14:47:24 07-07-2023 13
NaFBeF2_625_H_070721.txt	-027.6073 g 14:47:34 07-07-2023 14
NaFBeF2_625_H_070721.txt	-027.6101 g 14:47:44 07-07-2023 15
NaFBeF2_625_H_070721.txt	-027.6111 g 14:47:54 07-07-2023 16
NaFBeF2_625_H_070721.txt	-027.6124 g 14:48:04 07-07-2023 17
NaFBeF2_625_H_070721.txt	-027.6123 g 14:48:14 07-07-2023 18
NaFBeF2_625_H_070721.txt	-027.6130 g 14:48:24 07-07-2023 19
NaFBeF2_625_H_070721.txt	-027.6128 g 14:48:34 07-07-2023 20
NaFBeF2_625_H_070721.txt	-027.6125 g 14:48:44 07-07-2023 21
NaFBeF2_625_H_070721.txt	-027.6126 g 14:48:54 07-07-2023 22
NaFBeF2_625_H_070721.txt	-027.6121 g 14:49:04 07-07-2023 23
NaFBeF2_625_H_070721.txt	-027.6103 g 14:49:14 07-07-2023 24
NaFBeF2_625_H_070721.txt	-027.6070 g 14:49:24 07-07-2023 25
NaFBeF2_625_H_070721.txt	-027.6044 g 14:49:34 07-07-2023 26
NaFBeF2_625_H_070721.txt	-027.6014 g 14:49:44 07-07-2023 27
NaFBeF2_625_H_070721.txt	-027.5990 g 14:49:54 07-07-2023 28
NaFBeF2_625_H_070721.txt	-027.5957 g 14:50:04 07-07-2023 29
NaFBeF2_625_H_070721.txt	-027.5928 g 14:50:14 07-07-2023 30
NaFBeF2_625_H_070721.txt	-027.5870 g 14:50:24 07-07-2023 31
NaFBeF2_625_H_070721.txt	-027.5836 g 14:50:34 07-07-2023 32
NaFBeF2_625_H_070721.txt	-027.5792 g 14:50:44 07-07-2023 33
NaFBeF2_625_H_070721.txt	-027.5754 g 14:50:54 07-07-2023 34
NaFBeF2_625_H_070721.txt	-027.5704 g 14:51:04 07-07-2023 35
NaFBeF2_625_H_070721.txt	-027.5650 g 14:51:14 07-07-2023 36
NaFBeF2_625_H_070721.txt	-027.5601 g 14:51:24 07-07-2023 37
NaFBeF2_625_H_070721.txt	-027.5568 g 14:51:34 07-07-2023 38
NaFBeF2_625_H_070721.txt	-027.5530 g 14:51:44 07-07-2023 39
NaFBeF2_625_H_070721.txt	-027.5477 g 14:51:54 07-07-2023 40
NaFBeF2_625_H_070721.txt	-027.5439 g 14:52:04 07-07-2023 41
NaFBeF2_625_H_070721.txt	-027.5401 g 14:52:14 07-07-2023 42
NaFBeF2_625_H_070721.txt	-027.5366 g 14:52:24 07-07-2023 43
NaFBeF2_625_H_070721.txt	-027.5336 g 14:52:34 07-07-2023 44
NaFBeF2_625_H_070721.txt	-027.5312 g 14:52:44 07-07-2023 45
NaFBeF2_625_H_070721.txt	-027.5277 g 14:52:54 07-07-2023 46
NaFBeF2_625_H_070721.txt	-027.5257 g 14:53:04 07-07-2023 47
NaFBeF2_625_H_070721.txt	-027.5238 g 14:53:14 07-07-2023 48
NaFBeF2_625_H_070721.txt	-027.5217 g 14:53:24 07-07-2023 49
NaFBeF2_625_H_070721.txt	-027.5206 g 14:53:34 07-07-2023 50
NaFBeF2_625_H_070721.txt	-027.5189 g 14:53:44 07-07-2023 51
NaFBeF2_625_H_070721.txt	-027.5173 g 14:53:54 07-07-2023 52
NaFBeF2_625_H_070721.txt	-027.5168 g 14:54:04 07-07-2023 53
NaFBeF2_625_H_070721.txt	-027.5161 g 14:54:14 07-07-2023 54
NaFBeF2_625_H_070721.txt	-027.5151 g 14:54:24 07-07-2023 55
NaFBeF2_625_H_070721.txt	-027.5152 g 14:54:34 07-07-2023 56
NaFBeF2_625_H_070721.txt	-027.5150 g 14:54:44 07-07-2023 57
NaFBeF2_625_H_070721.txt	-027.5152 g 14:54:54 07-07-2023 58
NaFBeF2_625_H_070721.txt	-027.5155 g 14:55:04 07-07-2023 59
NaFBeF2_625_H_070721.txt	-027.5157 g 14:55:14 07-07-2023 60
NaFBeF2_625_H_070721.txt	-027.5168 g 14:55:24 07-07-2023 61
NaFBeF2_625_H_070721.txt	-027.5171 g 14:55:34 07-07-2023 62
NaFBeF2_625_H_070721.txt	-027.5181 g 14:55:44 07-07-2023 63
NaFBeF2_625_H_070721.txt	-027.5186 g 14:55:54 07-07-2023 64
NaFBeF2_625_H_070721.txt	-027.5200 g 14:56:04 07-07-2023 65
NaFBeF2_625_H_070721.txt	-027.5212 g 14:56:14 07-07-2023 66
NaFBeF2_625_H_070721.txt	-027.5227 g 14:56:24 07-07-2023 67
NaFBeF2_625_H_070721.txt	-027.5239 g 14:56:34 07-07-2023 68
NaFBeF2_625_H_070721.txt	-027.5253 g 14:56:44 07-07-2023 69
NaFBeF2_625_H_070721.txt	-027.5273 g 14:56:54 07-07-2023 70
NaFBeF2_625_H_070721.txt	-027.5293 g 14:57:04 07-07-2023 71
NaFBeF2_625_H_070721.txt	-027.5313 g 14:57:14 07-07-2023 72
NaFBeF2_625_H_070721.txt	-027.5332 g 14:57:24 07-07-2023 73
NaFBeF2_625_H_070721.txt	-027.5362 g 14:57:34 07-07-2023 74
NaFBeF2_625_H_070721.txt	-027.5377 g 14:57:44 07-07-2023 75
NaFBeF2_625_H_070721.txt	-027.5400 g 14:57:54 07-07-2023 76
NaFBeF2_625_H_070721.txt	-027.5418 g 14:58:04 07-07-2023 77
NaFBeF2_625_H_070721.txt	-027.5433 g 14:58:14 07-07-2023 78
NaFBeF2_625_H_070721.txt	-027.5455 g 14:58:24 07-07-2023 79
NaFBeF2_625_H_070721.txt	-027.5490 g 14:58:34 07-07-2023 80
NaFBeF2_625_H_070721.txt	-027.5518 g 14:58:44 07-07-2023 81
NaFBeF2_625_H_070721.txt	-027.5545 g 14:58:54 07-07-2023 82
NaFBeF2_625_H_070721.txt	-027.5569 g 14:59:04 07-07-2023 83
NaFBeF2_625_H_070721.txt	-027.5587 g 14:59:14 07-07-2023 84
NaFBeF2_625_H_070721.txt	-027.5619 g 14:59:24 07-07-2023 85
NaFBeF2_625_H_070721.txt	-027.5647 g 14:59:34 07-07-2023 86
NaFBeF2_625_H_070721.txt	-027.5664 g 14:59:44 07-07-2023 87
NaFBeF2_625_H_070721.txt	-027.5680 g 14:59:54 07-07-2023 88
NaFBeF2_625_H_070721.txt	-027.5699 g 15:00:04 07-07-2023 89
NaFBeF2_625_H_070721.txt	-027.5716 g 15:00:14 07-07-2023 90
NaFBeF2_625_H_070721.txt	-027.5737 g 15:00:24 07-07-2023 91
NaFBeF2_625_H_070721.txt	-027.5765 g 15:00:34 07-07-2023 92
NaFBeF2_625_H_070721.txt	-027.5792 g 15:00:44 07-07-2023 93
NaFBeF2_650_C_070721.txt	US	-027.3608 g	22:22:26	2023-07-07	1
NaFBeF2_650_C_070721.txt	US	-027.3587 g	22:22:36	2023-07-07	2
NaFBeF2_650_C_070721.txt	US	-027.3563 g	22:22:45	2023-07-07	3
NaFBeF2_650_C_070721.txt	US	-027.3541 g	22:22:55	2023-07-07	4
NaFBeF2_650_C_070721.txt	ST	-027.3513 g	22:23:06	2023-07-07	5
NaFBeF2_650_C_070721.txt	ST	-027.3498 g	22:23:16	2023-07-07	6
NaFBeF2_650_C_070721.txt	ST	-027.3481 g	22:23:26	2023-07-07	7
NaFBeF2_650_C_070721.txt	ST	-027.3465 g	22:23:36	2023-07-07	8
NaFBeF2_650_C_070721.txt	ST	-027.3451 g	22:23:45	2023-07-07	9
NaFBeF2_650_C_070721.txt	ST	-027.3431 g	22:23:55	2023-07-07	10
NaFBeF2_650_C_070721.txt	ST	-027.3423 g	22:24:06	2023-07-07	11
NaFBeF2_650_C_070721.txt	ST	-027.3417 g	22:24:16	2023-07-07	12
NaFBeF2_650_C_070721.txt	ST	-027.3412 g	22:24:25	2023-07-07	13
NaFBeF2_650_C_070721.txt	ST	-027.3409 g	22:24:35	2023-07-07	14
NaFBeF2_650_C_070721.txt	ST	-027.3407 g	22:24:46	2023-07-07	15
NaFBeF2_650_C_070721.txt	ST	-027.3410 g	22:24:56	2023-07-07	16
NaFBeF2_650_C_070721.txt	ST	-027.3417 g	22:25:06	2023-07-07	17
NaFBeF2_650_C_070721.txt	ST	-027.3426 g	22:25:15	2023-07-07	18
NaFBeF2_650_C_070721.txt	ST	-027.3427 g	22:25:25	2023-07-07	19
NaFBeF2_650_C_070721.txt	ST	-027.3433 g	22:25:36	2023-07-07	20
NaFBeF2_650_C_070721.txt	ST	-027.3445 g	22:25:46	2023-07-07	21
NaFBeF2_650_C_070721.txt	ST	-027.3442 g	22:25:55	2023-07-07	22
NaFBeF2_650_C_070721.txt	ST	-027.3453 g	22:26:05	2023-07-07	23
NaFBeF2_650_C_070721.txt	US	-027.3472 g	22:26:15	2023-07-07	24
NaFBeF2_650_C_070721.txt	ST	-027.3490 g	22:26:26	2023-07-07	25
NaFBeF2_650_C_070721.txt	ST	-027.3499 g	22:26:36	2023-07-07	26
NaFBeF2_650_C_070721.txt	ST	-027.3517 g	22:26:46	2023-07-07	27
NaFBeF2_650_C_070721.txt	US	-027.3542 g	22:26:55	2023-07-07	28
NaFBeF2_650_C_070721.txt	ST	-027.3555 g	22:27:05	2023-07-07	29
NaFBeF2_650_C_070721.txt	ST	-027.3570 g	22:27:16	2023-07-07	30
NaFBeF2_650_C_070721.txt	ST	-027.3589 g	22:27:26	2023-07-07	31
NaFBeF2_650_C_070721.txt	ST	-027.3610 g	22:27:36	2023-07-07	32
NaFBeF2_650_C_070721.txt	ST	-027.3622 g	22:27:45	2023-07-07	33
NaFBeF2_650_C_070721.txt	ST	-027.3629 g	22:27:55	2023-07-07	34
NaFBeF2_650_C_070721.txt	ST	-027.3647 g	22:28:06	2023-07-07	35
NaFBeF2_650_C_070721.txt	ST	-027.3667 g	22:28:16	2023-07-07	36
NaFBeF2_650_C_070721.txt	ST	-027.3687 g	22:28:26	2023-07-07	37
NaFBeF2_650_C_070721.txt	ST	-027.3698 g	22:28:35	2023-07-07	38
NaFBeF2_650_C_070721.txt	ST	-027.3718 g	22:28:45	2023-07-07	39
NaFBeF2_650_C_070721.txt	ST	-027.3737 g	22:28:56	2023-07-07	40
NaFBeF2_650_C_070721.txt	ST	-027.3744 g	22:29:06	2023-07-07	41
NaFBeF2_650_C_070721.txt	ST	-027.3748 g	22:29:16	2023-07-07	42
NaFBeF2_650_C_070721.txt	ST	-027.3741 g	22:29:25	2023-07-07	43
NaFBeF2_650_C_070721.txt	ST	-027.3745 g	22:29:35	2023-07-07	44
NaFBeF2_650_C_070721.txt	ST	-027.3731 g	22:29:46	2023-07-07	45
NaFBeF2_650_C_070721.txt	ST	-027.3730 g	22:29:56	2023-07-07	46
NaFBeF2_650_C_070721.txt	ST	-027.3725 g	22:30:06	2023-07-07	47
NaFBeF2_650_C_070721.txt	ST	-027.3715 g	22:30:15	2023-07-07	48
NaFBeF2_650_C_070721.txt	ST	-027.3708 g	22:30:25	2023-07-07	49
NaFBeF2_650_C_070721.txt	ST	-027.3709 g	22:30:36	2023-07-07	50
NaFBeF2_650_C_070721.txt	US	-027.3689 g	22:30:46	2023-07-07	51
NaFBeF2_650_C_070721.txt	ST	-027.3677 g	22:30:55	2023-07-07	52
NaFBeF2_650_C_070721.txt	ST	-027.3662 g	22:31:05	2023-07-07	53
NaFBeF2_650_C_070721.txt	ST	-027.3652 g	22:31:16	2023-07-07	54
NaFBeF2_650_C_070721.txt	ST	-027.3634 g	22:31:26	2023-07-07	55
NaFBeF2_650_C_070721.txt	ST	-027.3620 g	22:31:36	2023-07-07	56
NaFBeF2_650_C_070721.txt	ST	-027.3603 g	22:31:45	2023-07-07	57
NaFBeF2_650_C_070721.txt	ST	-027.3590 g	22:31:55	2023-07-07	58
NaFBeF2_650_C_070721.txt	ST	-027.3574 g	22:32:06	2023-07-07	59
NaFBeF2_650_C_070721.txt	ST	-027.3564 g	22:32:16	2023-07-07	60
NaFBeF2_650_C_070721.txt	ST	-027.3546 g	22:32:25	2023-07-07	61
NaFBeF2_650_C_070721.txt	ST	-027.3533 g	22:32:35	2023-07-07	62
NaFBeF2_650_C_070721.txt	ST	-027.3521 g	22:32:45	2023-07-07	63
NaFBeF2_650_C_070721.txt	ST	-027.3506 g	22:32:56	2023-07-07	64
NaFBeF2_650_C_070721.txt	ST	-027.3499 g	22:33:06	2023-07-07	65
NaFBeF2_650_C_070721.txt	ST	-027.3490 g	22:33:15	2023-07-07	66
NaFBeF2_650_C_070721.txt	ST	-027.3474 g	22:33:25	2023-07-07	67
NaFBeF2_650_C_070721.txt	ST	-027.3474 g	22:33:35	2023-07-07	68
NaFBeF2_650_C_070721.txt	ST	-027.3459 g	22:33:46	2023-07-07	69
NaFBeF2_650_C_070721.txt	ST	-027.3457 g	22:33:56	2023-07-07	70
NaFBeF2_650_C_070721.txt	ST	-027.3455 g	22:34:06	2023-07-07	71
NaFBeF2_650_C_070721.txt	ST	-027.3458 g	22:34:15	2023-07-07	72
NaFBeF2_650_C_070721.txt	US	-027.3458 g	22:34:25	2023-07-07	73
NaFBeF2_650_C_070721.txt	ST	-027.3457 g	22:34:36	2023-07-07	74
NaFBeF2_650_C_070721.txt	ST	-027.3462 g	22:34:46	2023-07-07	75
NaFBeF2_650_C_070721.txt	ST	-027.3461 g	22:34:56	2023-07-07	76
NaFBeF2_650_C_070721.txt	ST	-027.3467 g	22:35:05	2023-07-07	77
NaFBeF2_650_C_070721.txt	ST	-027.3468 g	22:35:15	2023-07-07	78
NaFBeF2_650_C_070721.txt	ST	-027.3469 g	22:35:26	2023-07-07	79
NaFBeF2_650_C_070721.txt	ST	-027.3477 g	22:35:36	2023-07-07	80
NaFBeF2_650_C_070721.txt	ST	-027.3490 g	22:35:45	2023-07-07	81
NaFBeF2_650_C_070721.txt	ST	-027.3503 g	22:35:55	2023-07-07	82
NaFBeF2_650_C_070721.txt	ST	-027.3504 g	22:36:05	2023-07-07	83
NaFBeF2_650_C_070721.txt	ST	-027.3524 g	22:36:16	2023-07-07	84
NaFBeF2_650_C_070721.txt	ST	-027.3529 g	22:36:26	2023-07-07	85
NaFBeF2_650_C_070721.txt	ST	-027.3551 g	22:36:36	2023-07-07	86
NaFBeF2_650_C_070721.txt	ST	-027.3552 g	22:36:45	2023-07-07	87
NaFBeF2_650_C_070721.txt	ST	-027.3565 g	22:36:55	2023-07-07	88
NaFBeF2_650_C_070721.txt	ST	-027.3585 g	22:37:06	2023-07-07	89
NaFBeF2_650_C_070721.txt	ST	-027.3598 g	22:37:16	2023-07-07	90
NaFBeF2_650_C_070721.txt	ST	-027.3607 g	22:37:26	2023-07-07	91
NaFBeF2_650_C_070721.txt	ST	-027.3617 g	22:37:35	2023-07-07	92
NaFBeF2_650_C_070721.txt	ST	-027.3631 g	22:37:46	2023-07-07	93
NaFBeF2_650_C_070721.txt	ST	-027.3648 g	22:37:56	2023-07-07	94
NaFBeF2_650_C_070721.txt	ST	-027.3657 g	22:38:06	2023-07-07	95
NaFBeF2_650_C_070721.txt	ST	-027.3663 g	22:38:15	2023-07-07	96
NaFBeF2_650_C_070721.txt	ST	-027.3672 g	22:38:25	2023-07-07	97
NaFBeF2_650_C_070721.txt	ST	-027.3682 g	22:38:35	2023-07-07	98
NaFBeF2_650_C_070721.txt	US	-027.3680 g	22:38:46	2023-07-07	99
NaFBeF2_650_C_070721.txt	ST	-027.3675 g	22:38:56	2023-07-07	100
NaFBeF2_650_C_070721.txt	ST	-027.3669 g	22:39:05	2023-07-07	101
NaFBeF2_650_C_070721.txt	ST	-027.3670 g	22:39:15	2023-07-07	102
NaFBeF2_650_C_070721.txt	ST	-027.3674 g	22:39:26	2023-07-07	103
NaFBeF2_650_C_070721.txt	ST	-027.3674 g	22:39:36	2023-07-07	104
NaFBeF2_650_C_070721.txt	ST	-027.3669 g	22:39:46	2023-07-07	105
NaFBeF2_675_H_070721.txt	US	-027.3455 g	15:50:21	2023-07-07	1
NaFBeF2_675_H_070721.txt	ST	-027.3469 g	15:50:31	2023-07-07	2
NaFBeF2_675_H_070721.txt	ST	-027.3473 g	15:50:41	2023-07-07	3
NaFBeF2_675_H_070721.txt	ST	-027.3467 g	15:50:51	2023-07-07	4
NaFBeF2_675_H_070721.txt	ST	-027.3458 g	15:51:01	2023-07-07	5
NaFBeF2_675_H_070721.txt	ST	-027.3474 g	15:51:11	2023-07-07	6
NaFBeF2_675_H_070721.txt	US	-027.3439 g	15:51:21	2023-07-07	7
NaFBeF2_675_H_070721.txt	ST	-027.3416 g	15:51:31	2023-07-07	8
NaFBeF2_675_H_070721.txt	US	-027.3411 g	15:51:41	2023-07-07	9
NaFBeF2_675_H_070721.txt	ST	-027.3393 g	15:51:51	2023-07-07	10
NaFBeF2_675_H_070721.txt	ST	-027.3375 g	15:52:01	2023-07-07	11
NaFBeF2_675_H_070721.txt	ST	-027.3356 g	15:52:11	2023-07-07	12
NaFBeF2_675_H_070721.txt	US	-027.3333 g	15:52:21	2023-07-07	13
NaFBeF2_675_H_070721.txt	US	-027.3302 g	15:52:31	2023-07-07	14
NaFBeF2_675_H_070721.txt	US	-027.3263 g	15:52:41	2023-07-07	15
NaFBeF2_675_H_070721.txt	US	-027.3232 g	15:52:51	2023-07-07	16
NaFBeF2_675_H_070721.txt	US	-027.3194 g	15:53:01	2023-07-07	17
NaFBeF2_675_H_070721.txt	US	-027.3156 g	15:53:11	2023-07-07	18
NaFBeF2_675_H_070721.txt	ST	-027.3123 g	15:53:21	2023-07-07	19
NaFBeF2_675_H_070721.txt	US	-027.3093 g	15:53:31	2023-07-07	20
NaFBeF2_675_H_070721.txt	US	-027.3058 g	15:53:41	2023-07-07	21
NaFBeF2_675_H_070721.txt	ST	-027.3023 g	15:53:51	2023-07-07	22
NaFBeF2_675_H_070721.txt	US	-027.2999 g	15:54:01	2023-07-07	23
NaFBeF2_675_H_070721.txt	ST	-027.2970 g	15:54:11	2023-07-07	24
NaFBeF2_675_H_070721.txt	US	-027.2944 g	15:54:21	2023-07-07	25
NaFBeF2_675_H_070721.txt	ST	-027.2926 g	15:54:31	2023-07-07	26
NaFBeF2_675_H_070721.txt	US	-027.2902 g	15:54:41	2023-07-07	27
NaFBeF2_675_H_070721.txt	ST	-027.2892 g	15:54:51	2023-07-07	28
NaFBeF2_675_H_070721.txt	ST	-027.2879 g	15:55:01	2023-07-07	29
NaFBeF2_675_H_070721.txt	ST	-027.2865 g	15:55:11	2023-07-07	30
NaFBeF2_675_H_070721.txt	ST	-027.2850 g	15:55:21	2023-07-07	31
NaFBeF2_675_H_070721.txt	ST	-027.2850 g	15:55:31	2023-07-07	32
NaFBeF2_675_H_070721.txt	ST	-027.2840 g	15:55:41	2023-07-07	33
NaFBeF2_675_H_070721.txt	ST	-027.2838 g	15:55:51	2023-07-07	34
NaFBeF2_675_H_070721.txt	ST	-027.2840 g	15:56:01	2023-07-07	35
NaFBeF2_675_H_070721.txt	ST	-027.2840 g	15:56:11	2023-07-07	36
NaFBeF2_675_H_070721.txt	ST	-027.2845 g	15:56:21	2023-07-07	37
NaFBeF2_675_H_070721.txt	ST	-027.2855 g	15:56:31	2023-07-07	38
NaFBeF2_675_H_070721.txt	ST	-027.2860 g	15:56:41	2023-07-07	39
NaFBeF2_675_H_070721.txt	ST	-027.2873 g	15:56:51	2023-07-07	40
NaFBeF2_675_H_070721.txt	ST	-027.2884 g	15:57:01	2023-07-07	41
NaFBeF2_675_H_070721.txt	ST	-027.2893 g	15:57:11	2023-07-07	42
NaFBeF2_675_H_070721.txt	ST	-027.2909 g	15:57:21	2023-07-07	43
NaFBeF2_675_H_070721.txt	ST	-027.2916 g	15:57:31	2023-07-07	44
NaFBeF2_675_H_070721.txt	US	-027.2939 g	15:57:41	2023-07-07	45
NaFBeF2_675_H_070721.txt	US	-027.2959 g	15:57:51	2023-07-07	46
NaFBeF2_675_H_070721.txt	US	-027.2979 g	15:58:01	2023-07-07	47
NaFBeF2_675_H_070721.txt	ST	-027.2998 g	15:58:11	2023-07-07	48
NaFBeF2_675_H_070721.txt	ST	-027.3015 g	15:58:21	2023-07-07	49
NaFBeF2_675_H_070721.txt	ST	-027.3034 g	15:58:31	2023-07-07	50
NaFBeF2_675_H_070721.txt	US	-027.3061 g	15:58:41	2023-07-07	51
NaFBeF2_675_H_070721.txt	US	-027.3101 g	15:58:51	2023-07-07	52
NaFBeF2_675_H_070721.txt	ST	-027.3122 g	15:59:01	2023-07-07	53
NaFBeF2_675_H_070721.txt	US	-027.3143 g	15:59:11	2023-07-07	54
NaFBeF2_675_H_070721.txt	US	-027.3163 g	15:59:21	2023-07-07	55
NaFBeF2_675_H_070721.txt	US	-027.3204 g	15:59:31	2023-07-07	56
NaFBeF2_675_H_070721.txt	ST	-027.3226 g	15:59:41	2023-07-07	57
NaFBeF2_675_H_070721.txt	ST	-027.3251 g	15:59:51	2023-07-07	58
NaFBeF2_675_H_070721.txt	US	-027.3273 g	16:00:01	2023-07-07	59
NaFBeF2_675_H_070721.txt	ST	-027.3292 g	16:00:11	2023-07-07	60
NaFBeF2_675_H_070721.txt	US	-027.3315 g	16:00:21	2023-07-07	61
NaFBeF2_675_H_070721.txt	ST	-027.3341 g	16:00:31	2023-07-07	62
NaFBeF2_675_H_070721.txt	US	-027.3357 g	16:00:41	2023-07-07	63
NaFBeF2_675_H_070721.txt	ST	-027.3380 g	16:00:51	2023-07-07	64
NaFBeF2_675_H_070721.txt	ST	-027.3396 g	16:01:01	2023-07-07	65
NaFBeF2_675_H_070721.txt	ST	-027.3402 g	16:01:11	2023-07-07	66
NaFBeF2_675_H_070721.txt	US	-027.3415 g	16:01:21	2023-07-07	67
NaFBeF2_675_H_070721.txt	ST	-027.3421 g	16:01:31	2023-07-07	68
NaFBeF2_675_H_070721.txt	ST	-027.3435 g	16:01:41	2023-07-07	69
NaFBeF2_675_H_070721.txt	ST	-027.3436 g	16:01:51	2023-07-07	70
NaFBeF2_675_H_070721.txt	US	-027.3440 g	16:02:01	2023-07-07	71
NaFBeF2_675_H_070721.txt	ST	-027.3438 g	16:02:11	2023-07-07	72
NaFBeF2_675_H_070721.txt	ST	-027.3422 g	16:02:21	2023-07-07	73
NaFBeF2_675_H_070721.txt	ST	-027.3406 g	16:02:31	2023-07-07	74
NaFBeF2_675_H_070721.txt	ST	-027.3387 g	16:02:41	2023-07-07	75
NaFBeF2_675_H_070721.txt	ST	-027.3379 g	16:02:51	2023-07-07	76
NaFBeF2_675_H_070721.txt	ST	-027.3355 g	16:03:01	2023-07-07	77
NaFBeF2_675_H_070721.txt	ST	-027.3338 g	16:03:11	2023-07-07	78
NaFBeF2_675_H_070721.txt	ST	-027.3329 g	16:03:21	2023-07-07	79
NaFBeF2_675_H_070721.txt	ST	-027.3297 g	16:03:31	2023-07-07	80
NaFBeF2_675_H_070721.txt	ST	-027.3275 g	16:03:41	2023-07-07	81
NaFBeF2_675_H_070721.txt	US	-027.3247 g	16:03:51	2023-07-07	82
NaFBeF2_675_H_070721.txt	US	-027.3201 g	16:04:01	2023-07-07	83
NaFBeF2_675_H_070721.txt	US	-027.3172 g	16:04:11	2023-07-07	84
NaFBeF2_675_H_070721.txt	ST	-027.3138 g	16:04:21	2023-07-07	85
NaFBeF2_675_H_070721.txt	US	-027.3098 g	16:04:31	2023-07-07	86
NaFBeF2_675_H_070721.txt	US	-027.3069 g	16:04:41	2023-07-07	87
NaFBeF2_675_H_070721.txt	US	-027.3041 g	16:04:51	2023-07-07	88
NaFBeF2_675_H_070721.txt	US	-027.3007 g	16:05:01	2023-07-07	89
NaFBeF2_675_H_070721.txt	US	-027.2977 g	16:05:11	2023-07-07	90
NaFBeF2_675_H_070721.txt	US	-027.2952 g	16:05:21	2023-07-07	91
NaFBeF2_675_H_070721.txt	ST	-027.2925 g	16:05:31	2023-07-07	92
NaFBeF2_725_H_070721.txt	ST	-027.0246 g	16:50:22	2023-07-07	1
NaFBeF2_725_H_070721.txt	ST	-027.0254 g	16:50:32	2023-07-07	2
NaFBeF2_725_H_070721.txt	ST	-027.0258 g	16:50:42	2023-07-07	3
NaFBeF2_725_H_070721.txt	ST	-027.0256 g	16:50:52	2023-07-07	4
NaFBeF2_725_H_070721.txt	ST	-027.0261 g	16:51:02	2023-07-07	5
NaFBeF2_725_H_070721.txt	ST	-027.0261 g	16:51:12	2023-07-07	6
NaFBeF2_725_H_070721.txt	ST	-027.0265 g	16:51:22	2023-07-07	7
NaFBeF2_725_H_070721.txt	ST	-027.0266 g	16:51:32	2023-07-07	8
NaFBeF2_725_H_070721.txt	ST	-027.0275 g	16:51:42	2023-07-07	9
NaFBeF2_725_H_070721.txt	ST	-027.0269 g	16:51:52	2023-07-07	10
NaFBeF2_725_H_070721.txt	ST	-027.0274 g	16:52:02	2023-07-07	11
NaFBeF2_725_H_070721.txt	ST	-027.0276 g	16:52:12	2023-07-07	12
NaFBeF2_725_H_070721.txt	ST	-027.0283 g	16:52:22	2023-07-07	13
NaFBeF2_725_H_070721.txt	ST	-027.0280 g	16:52:32	2023-07-07	14
NaFBeF2_725_H_070721.txt	ST	-027.0284 g	16:52:42	2023-07-07	15
NaFBeF2_725_H_070721.txt	US	-027.0280 g	16:52:53	2023-07-07	16
NaFBeF2_725_H_070721.txt	ST	-027.0285 g	16:53:02	2023-07-07	17
NaFBeF2_725_H_070721.txt	ST	-027.0293 g	16:53:12	2023-07-07	18
NaFBeF2_725_H_070721.txt	ST	-027.0284 g	16:53:22	2023-07-07	19
NaFBeF2_725_H_070721.txt	ST	-027.0281 g	16:53:32	2023-07-07	20
NaFBeF2_725_H_070721.txt	ST	-027.0282 g	16:53:42	2023-07-07	21
NaFBeF2_725_H_070721.txt	ST	-027.0281 g	16:53:52	2023-07-07	22
NaFBeF2_725_H_070721.txt	ST	-027.0281 g	16:54:02	2023-07-07	23
NaFBeF2_725_H_070721.txt	ST	-027.0273 g	16:54:12	2023-07-07	24
NaFBeF2_725_H_070721.txt	ST	-027.0276 g	16:54:22	2023-07-07	25
NaFBeF2_725_H_070721.txt	ST	-027.0271 g	16:54:32	2023-07-07	26
NaFBeF2_725_H_070721.txt	ST	-027.0269 g	16:54:42	2023-07-07	27
NaFBeF2_725_H_070721.txt	ST	-027.0262 g	16:54:52	2023-07-07	28
NaFBeF2_725_H_070721.txt	ST	-027.0261 g	16:55:02	2023-07-07	29
NaFBeF2_725_H_070721.txt	ST	-027.0261 g	16:55:12	2023-07-07	30
NaFBeF2_725_H_070721.txt	ST	-027.0254 g	16:55:22	2023-07-07	31
NaFBeF2_725_H_070721.txt	ST	-027.0243 g	16:55:32	2023-07-07	32
NaFBeF2_725_H_070721.txt	ST	-027.0245 g	16:55:42	2023-07-07	33
NaFBeF2_725_H_070721.txt	ST	-027.0240 g	16:55:52	2023-07-07	34
NaFBeF2_725_H_070721.txt	ST	-027.0231 g	16:56:02	2023-07-07	35
NaFBeF2_725_H_070721.txt	ST	-027.0232 g	16:56:12	2023-07-07	36
NaFBeF2_725_H_070721.txt	ST	-027.0232 g	16:56:22	2023-07-07	37
NaFBeF2_725_H_070721.txt	US	-027.0226 g	16:56:32	2023-07-07	38
NaFBeF2_725_H_070721.txt	ST	-027.0221 g	16:56:42	2023-07-07	39
NaFBeF2_725_H_070721.txt	US	-027.0224 g	16:56:52	2023-07-07	40
NaFBeF2_725_H_070721.txt	ST	-027.0213 g	16:57:02	2023-07-07	41
NaFBeF2_725_H_070721.txt	ST	-027.0209 g	16:57:12	2023-07-07	42
NaFBeF2_725_H_070721.txt	ST	-027.0219 g	16:57:22	2023-07-07	43
NaFBeF2_725_H_070721.txt	ST	-027.0221 g	16:57:32	2023-07-07	44
NaFBeF2_725_H_070721.txt	ST	-027.0208 g	16:57:42	2023-07-07	45
NaFBeF2_725_H_070721.txt	ST	-027.0217 g	16:57:52	2023-07-07	46
NaFBeF2_725_H_070721.txt	ST	-027.0221 g	16:58:02	2023-07-07	47
NaFBeF2_725_H_070721.txt	ST	-027.0217 g	16:58:12	2023-07-07	48
NaFBeF2_725_H_070721.txt	ST	-027.0211 g	16:58:22	2023-07-07	49
NaFBeF2_725_H_070721.txt	ST	-027.0213 g	16:58:32	2023-07-07	50
NaFBeF2_725_H_070721.txt	ST	-027.0220 g	16:58:42	2023-07-07	51
NaFBeF2_725_H_070721.txt	ST	-027.0212 g	16:58:52	2023-07-07	52
NaFBeF2_725_H_070721.txt	ST	-027.0214 g	16:59:02	2023-07-07	53
NaFBeF2_725_H_070721.txt	ST	-027.0225 g	16:59:12	2023-07-07	54
NaFBeF2_725_H_070721.txt	ST	-027.0220 g	16:59:22	2023-07-07	55
NaFBeF2_725_H_070721.txt	ST	-027.0227 g	16:59:32	2023-07-07	56
NaFBeF2_725_H_070721.txt	ST	-027.0224 g	16:59:42	2023-07-07	57
NaFBeF2_725_H_070721.txt	ST	-027.0225 g	16:59:52	2023-07-07	58
NaFBeF2_725_H_070721.txt	ST	-027.0225 g	17:00:02	2023-07-07	59
NaFBeF2_725_H_070721.txt	ST	-027.0237 g	17:00:12	2023-07-07	60
NaFBeF2_725_H_070721.txt	ST	-027.0238 g	17:00:22	2023-07-07	61
NaFBeF2_725_H_070721.txt	ST	-027.0240 g	17:00:32	2023-07-07	62
NaFBeF2_725_H_070721.txt	ST	-027.0244 g	17:00:42	2023-07-07	63
NaFBeF2_725_H_070721.txt	ST	-027.0248 g	17:00:52	2023-07-07	64
NaFBeF2_725_H_070721.txt	ST	-027.0239 g	17:01:03	2023-07-07	65
NaFBeF2_725_H_070721.txt	ST	-027.0238 g	17:01:12	2023-07-07	66
NaFBeF2_725_H_070721.txt	ST	-027.0247 g	17:01:22	2023-07-07	67
NaFBeF2_725_H_070721.txt	ST	-027.0247 g	17:01:32	2023-07-07	68
NaFBeF2_725_H_070721.txt	ST	-027.0246 g	17:01:42	2023-07-07	69
NaFBeF2_725_H_070721.txt	US	-027.0248 g	17:01:52	2023-07-07	70
NaFBeF2_725_H_070721.txt	US	-027.0250 g	17:02:02	2023-07-07	71
NaFBeF2_725_H_070721.txt	ST	-027.0246 g	17:02:12	2023-07-07	72
NaFBeF2_725_H_070721.txt	ST	-027.0247 g	17:02:22	2023-07-07	73
NaFBeF2_725_H_070721.txt	ST	-027.0245 g	17:02:32	2023-07-07	74
NaFBeF2_725_H_070721.txt	ST	-027.0240 g	17:02:42	2023-07-07	75
NaFBeF2_725_H_070721.txt	ST	-027.0238 g	17:02:52	2023-07-07	76
NaFBeF2_725_H_070721.txt	ST	-027.0242 g	17:03:02	2023-07-07	77
NaFBeF2_725_H_070721.txt	US	-027.0241 g	17:03:12	2023-07-07	78
NaFBeF2_725_H_070721.txt	ST	-027.0236 g	17:03:22	2023-07-07	79
NaFBeF2_725_H_070721.txt	ST	-027.0231 g	17:03:32	2023-07-07	80
NaFBeF2_725_H_070721.txt	ST	-027.0235 g	17:03:42	2023-07-07	81
NaFBeF2_725_H_070721.txt	ST	-027.0232 g	17:03:52	2023-07-07	82
NaFBeF2_725_H_070721.txt	ST	-027.0228 g	17:04:02	2023-07-07	83
NaFBeF2_725_H_070721.txt	ST	-027.0216 g	17:04:12	2023-07-07	84
NaFBeF2_725_H_070721.txt	ST	-027.0215 g	17:04:22	2023-07-07	85
NaFBeF2_725_H_070721.txt	ST	-027.0219 g	17:04:32	2023-07-07	86
NaFBeF2_725_H_070721.txt	ST	-027.0211 g	17:04:42	2023-07-07	87
NaFBeF2_725_H_070721.txt	ST	-027.0203 g	17:04:52	2023-07-07	88
NaFBeF2_725_H_070721.txt	ST	-027.0206 g	17:05:02	2023-07-07	89
NaFBeF2_725_H_070721.txt	ST	-027.0201 g	17:05:12	2023-07-07	90
NaFBeF2_725_H_070721.txt	ST	-027.0190 g	17:05:22	2023-07-07	91
NaFBeF2_725_H_070721.txt	ST	-027.0191 g	17:05:32	2023-07-07	92
NaFBeF2_725_H_070721.txt	ST	-027.0193 g	17:05:42	2023-07-07	93
NaFBeF2_725_H_070721.txt	ST	-027.0189 g	17:05:52	2023-07-07	94
NaFBeF2_725_H_070721.txt	ST	-027.0186 g	17:06:02	2023-07-07	95
NaFBeF2_725_H_070721.txt	ST	-027.0191 g	17:06:12	2023-07-07	96
NaFBeF2_725_H_070721.txt	ST	-027.0187 g	17:06:22	2023-07-07	97
NaFBeF2_725_H_070721.txt	ST	-027.0185 g	17:06:32	2023-07-07	98
NaFBeF2_750_C_070721.txt	ST	-026.8369 g	21:00:11	2023-07-07	1
NaFBeF2_750_C_070721.txt	ST	-026.8371 g	21:00:21	2023-07-07	2
NaFBeF2_750_C_070721.txt	US	-026.8367 g	21:00:31	2023-07-07	3
NaFBeF2_750_C_070721.txt	ST	-026.8374 g	21:00:41	2023-07-07	4
NaFBeF2_750_C_070721.txt	ST	-026.8373 g	21:00:51	2023-07-07	5
NaFBeF2_750_C_070721.txt	ST	-026.8381 g	21:01:01	2023-07-07	6
NaFBeF2_750_C_070721.txt	ST	-026.8377 g	21:01:11	2023-07-07	7
NaFBeF2_750_C_070721.txt	ST	-026.8385 g	21:01:21	2023-07-07	8
NaFBeF2_750_C_070721.txt	US	-026.8391 g	21:01:31	2023-07-07	9
NaFBeF2_750_C_070721.txt	ST	-026.8394 g	21:01:41	2023-07-07	10
NaFBeF2_750_C_070721.txt	ST	-026.8398 g	21:01:51	2023-07-07	11
NaFBeF2_750_C_070721.txt	ST	-026.8401 g	21:02:01	2023-07-07	12
NaFBeF2_750_C_070721.txt	ST	-026.8398 g	21:02:11	2023-07-07	13
NaFBeF2_750_C_070721.txt	ST	-026.8411 g	21:02:21	2023-07-07	14
NaFBeF2_750_C_070721.txt	ST	-026.8412 g	21:02:31	2023-07-07	15
NaFBeF2_750_C_070721.txt	ST	-026.8422 g	21:02:41	2023-07-07	16
NaFBeF2_750_C_070721.txt	ST	-026.8421 g	21:02:51	2023-07-07	17
NaFBeF2_750_C_070721.txt	ST	-026.8421 g	21:03:01	2023-07-07	18
NaFBeF2_750_C_070721.txt	ST	-026.8423 g	21:03:11	2023-07-07	19
NaFBeF2_750_C_070721.txt	ST	-026.8426 g	21:03:21	2023-07-07	20
NaFBeF2_750_C_070721.txt	ST	-026.8430 g	21:03:31	2023-07-07	21
NaFBeF2_750_C_070721.txt	ST	-026.8433 g	21:03:41	2023-07-07	22
NaFBeF2_750_C_070721.txt	ST	-026.8442 g	21:03:51	2023-07-07	23
NaFBeF2_750_C_070721.txt	ST	-026.8441 g	21:04:01	2023-07-07	24
NaFBeF2_750_C_070721.txt	ST	-026.8447 g	21:04:11	2023-07-07	25
NaFBeF2_750_C_070721.txt	ST	-026.8453 g	21:04:21	2023-07-07	26
NaFBeF2_750_C_070721.txt	ST	-026.8453 g	21:04:31	2023-07-07	27
NaFBeF2_750_C_070721.txt	ST	-026.8458 g	21:04:41	2023-07-07	28
NaFBeF2_750_C_070721.txt	ST	-026.8464 g	21:04:51	2023-07-07	29
NaFBeF2_750_C_070721.txt	ST	-026.8453 g	21:05:01	2023-07-07	30
NaFBeF2_750_C_070721.txt	ST	-026.8465 g	21:05:11	2023-07-07	31
NaFBeF2_750_C_070721.txt	ST	-026.8466 g	21:05:21	2023-07-07	32
NaFBeF2_750_C_070721.txt	ST	-026.8459 g	21:05:31	2023-07-07	33
NaFBeF2_750_C_070721.txt	ST	-026.8477 g	21:05:41	2023-07-07	34
NaFBeF2_750_C_070721.txt	ST	-026.8472 g	21:05:51	2023-07-07	35
NaFBeF2_750_C_070721.txt	ST	-026.8466 g	21:06:01	2023-07-07	36
NaFBeF2_750_C_070721.txt	ST	-026.8471 g	21:06:11	2023-07-07	37
NaFBeF2_750_C_070721.txt	ST	-026.8466 g	21:06:21	2023-07-07	38
NaFBeF2_750_C_070721.txt	ST	-026.8466 g	21:06:31	2023-07-07	39
NaFBeF2_750_C_070721.txt	ST	-026.8471 g	21:06:41	2023-07-07	40
NaFBeF2_750_C_070721.txt	ST	-026.8459 g	21:06:51	2023-07-07	41
NaFBeF2_750_C_070721.txt	ST	-026.8455 g	21:07:01	2023-07-07	42
NaFBeF2_750_C_070721.txt	ST	-026.8453 g	21:07:11	2023-07-07	43
NaFBeF2_750_C_070721.txt	ST	-026.8449 g	21:07:21	2023-07-07	44
NaFBeF2_750_C_070721.txt	ST	-026.8440 g	21:07:31	2023-07-07	45
NaFBeF2_750_C_070721.txt	ST	-026.8441 g	21:07:41	2023-07-07	46
NaFBeF2_750_C_070721.txt	ST	-026.8438 g	21:07:51	2023-07-07	47
NaFBeF2_750_C_070721.txt	ST	-026.8425 g	21:08:01	2023-07-07	48
NaFBeF2_750_C_070721.txt	ST	-026.8417 g	21:08:11	2023-07-07	49
NaFBeF2_750_C_070721.txt	ST	-026.8410 g	21:08:21	2023-07-07	50
NaFBeF2_750_C_070721.txt	ST	-026.8408 g	21:08:31	2023-07-07	51
NaFBeF2_750_C_070721.txt	ST	-026.8396 g	21:08:41	2023-07-07	52
NaFBeF2_750_C_070721.txt	ST	-026.8390 g	21:08:51	2023-07-07	53
NaFBeF2_750_C_070721.txt	ST	-026.8383 g	21:09:01	2023-07-07	54
NaFBeF2_750_C_070721.txt	ST	-026.8382 g	21:09:11	2023-07-07	55
NaFBeF2_750_C_070721.txt	ST	-026.8378 g	21:09:21	2023-07-07	56
NaFBeF2_750_C_070721.txt	ST	-026.8366 g	21:09:31	2023-07-07	57
NaFBeF2_750_C_070721.txt	ST	-026.8369 g	21:09:41	2023-07-07	58
NaFBeF2_750_C_070721.txt	US	-026.8364 g	21:09:51	2023-07-07	59
NaFBeF2_750_C_070721.txt	ST	-026.8361 g	21:10:01	2023-07-07	60
NaFBeF2_750_C_070721.txt	ST	-026.8360 g	21:10:11	2023-07-07	61
NaFBeF2_750_C_070721.txt	ST	-026.8358 g	21:10:21	2023-07-07	62
NaFBeF2_750_C_070721.txt	ST	-026.8357 g	21:10:31	2023-07-07	63
NaFBeF2_750_C_070721.txt	ST	-026.8359 g	21:10:41	2023-07-07	64
NaFBeF2_750_C_070721.txt	ST	-026.8356 g	21:10:51	2023-07-07	65
NaFBeF2_750_C_070721.txt	ST	-026.8361 g	21:11:01	2023-07-07	66
NaFBeF2_750_C_070721.txt	ST	-026.8361 g	21:11:11	2023-07-07	67
NaFBeF2_750_C_070721.txt	ST	-026.8361 g	21:11:21	2023-07-07	68
NaFBeF2_750_C_070721.txt	ST	-026.8370 g	21:11:31	2023-07-07	69
NaFBeF2_750_C_070721.txt	ST	-026.8372 g	21:11:41	2023-07-07	70
NaFBeF2_750_C_070721.txt	ST	-026.8378 g	21:11:51	2023-07-07	71
NaFBeF2_750_C_070721.txt	ST	-026.8380 g	21:12:01	2023-07-07	72
NaFBeF2_750_C_070721.txt	ST	-026.8381 g	21:12:11	2023-07-07	73
NaFBeF2_750_C_070721.txt	ST	-026.8394 g	21:12:21	2023-07-07	74
NaFBeF2_750_C_070721.txt	ST	-026.8399 g	21:12:31	2023-07-07	75
NaFBeF2_750_C_070721.txt	US	-026.8420 g	21:12:41	2023-07-07	76
NaFBeF2_750_C_070721.txt	ST	-026.8422 g	21:12:51	2023-07-07	77
NaFBeF2_750_C_070721.txt	ST	-026.8431 g	21:13:01	2023-07-07	78
NaFBeF2_750_C_070721.txt	ST	-026.8428 g	21:13:11	2023-07-07	79
NaFBeF2_750_C_070721.txt	ST	-026.8449 g	21:13:21	2023-07-07	80
NaFBeF2_750_C_070721.txt	ST	-026.8445 g	21:13:31	2023-07-07	81
NaFBeF2_750_C_070721.txt	ST	-026.8454 g	21:13:41	2023-07-07	82
NaFBeF2_750_C_070721.txt	ST	-026.8460 g	21:13:51	2023-07-07	83
NaFBeF2_750_C_070721.txt	ST	-026.8467 g	21:14:01	2023-07-07	84
NaFBeF2_750_C_070721.txt	ST	-026.8480 g	21:14:11	2023-07-07	85
NaFBeF2_750_C_070721.txt	ST	-026.8473 g	21:14:21	2023-07-07	86
NaFBeF2_750_C_070721.txt	ST	-026.8473 g	21:14:31	2023-07-07	87
NaFBeF2_750_C_070721.txt	ST	-026.8478 g	21:14:41	2023-07-07	88
NaFBeF2_750_C_070721.txt	ST	-026.8482 g	21:14:51	2023-07-07	89
NaFBeF2_750_C_070721.txt	ST	-026.8480 g	21:15:01	2023-07-07	90
NaFBeF2_750_C_070721.txt	ST	-026.8482 g	21:15:11	2023-07-07	91
NaFBeF2_750_C_070721.txt	ST	-026.8471 g	21:15:21	2023-07-07	92
NaFBeF2_750_C_070721.txt	ST	-026.8475 g	21:15:31	2023-07-07	93
NaFBeF2_750_C_070721.txt	ST	-026.8473 g	21:15:41	2023-07-07	94
NaFBeF2_750_C_070721.txt	ST	-026.8461 g	21:15:51	2023-07-07	95
NaFBeF2_750_C_070721.txt	ST	-026.8460 g	21:16:01	2023-07-07	96
NaFBeF2_775_H_070721.txt	ST	-026.7217 g	17:49:12	2023-07-07	1
NaFBeF2_775_H_070721.txt	ST	-026.7210 g	17:49:22	2023-07-07	2
NaFBeF2_775_H_070721.txt	ST	-026.7205 g	17:49:32	2023-07-07	3
NaFBeF2_775_H_070721.txt	ST	-026.7198 g	17:49:42	2023-07-07	4
NaFBeF2_775_H_070721.txt	ST	-026.7197 g	17:49:52	2023-07-07	5
NaFBeF2_775_H_070721.txt	ST	-026.7196 g	17:50:02	2023-07-07	6
NaFBeF2_775_H_070721.txt	ST	-026.7197 g	17:50:12	2023-07-07	7
NaFBeF2_775_H_070721.txt	ST	-026.7203 g	17:50:22	2023-07-07	8
NaFBeF2_775_H_070721.txt	ST	-026.7199 g	17:50:32	2023-07-07	9
NaFBeF2_775_H_070721.txt	ST	-026.7194 g	17:50:42	2023-07-07	10
NaFBeF2_775_H_070721.txt	ST	-026.7195 g	17:50:52	2023-07-07	11
NaFBeF2_775_H_070721.txt	ST	-026.7200 g	17:51:02	2023-07-07	12
NaFBeF2_775_H_070721.txt	ST	-026.7203 g	17:51:12	2023-07-07	13
NaFBeF2_775_H_070721.txt	ST	-026.7213 g	17:51:22	2023-07-07	14
NaFBeF2_775_H_070721.txt	ST	-026.7209 g	17:51:32	2023-07-07	15
NaFBeF2_775_H_070721.txt	ST	-026.7208 g	17:51:42	2023-07-07	16
NaFBeF2_775_H_070721.txt	ST	-026.7207 g	17:51:52	2023-07-07	17
NaFBeF2_775_H_070721.txt	ST	-026.7202 g	17:52:02	2023-07-07	18
NaFBeF2_775_H_070721.txt	ST	-026.7195 g	17:52:12	2023-07-07	19
NaFBeF2_775_H_070721.txt	ST	-026.7205 g	17:52:22	2023-07-07	20
NaFBeF2_775_H_070721.txt	ST	-026.7211 g	17:52:32	2023-07-07	21
NaFBeF2_775_H_070721.txt	ST	-026.7217 g	17:52:42	2023-07-07	22
NaFBeF2_775_H_070721.txt	ST	-026.7207 g	17:52:52	2023-07-07	23
NaFBeF2_775_H_070721.txt	ST	-026.7207 g	17:53:02	2023-07-07	24
NaFBeF2_775_H_070721.txt	ST	-026.7203 g	17:53:12	2023-07-07	25
NaFBeF2_775_H_070721.txt	ST	-026.7195 g	17:53:22	2023-07-07	26
NaFBeF2_775_H_070721.txt	ST	-026.7205 g	17:53:32	2023-07-07	27
NaFBeF2_775_H_070721.txt	ST	-026.7207 g	17:53:42	2023-07-07	28
NaFBeF2_775_H_070721.txt	ST	-026.7201 g	17:53:52	2023-07-07	29
NaFBeF2_775_H_070721.txt	US	-026.7200 g	17:54:02	2023-07-07	30
NaFBeF2_775_H_070721.txt	ST	-026.7203 g	17:54:12	2023-07-07	31
NaFBeF2_775_H_070721.txt	ST	-026.7197 g	17:54:22	2023-07-07	32
NaFBeF2_775_H_070721.txt	ST	-026.7191 g	17:54:32	2023-07-07	33
NaFBeF2_775_H_070721.txt	ST	-026.7191 g	17:54:42	2023-07-07	34
NaFBeF2_775_H_070721.txt	ST	-026.7192 g	17:54:52	2023-07-07	35
NaFBeF2_775_H_070721.txt	ST	-026.7193 g	17:55:02	2023-07-07	36
NaFBeF2_775_H_070721.txt	ST	-026.7192 g	17:55:12	2023-07-07	37
NaFBeF2_775_H_070721.txt	ST	-026.7185 g	17:55:22	2023-07-07	38
NaFBeF2_775_H_070721.txt	ST	-026.7184 g	17:55:32	2023-07-07	39
NaFBeF2_775_H_070721.txt	ST	-026.7178 g	17:55:42	2023-07-07	40
NaFBeF2_775_H_070721.txt	ST	-026.7180 g	17:55:52	2023-07-07	41
NaFBeF2_775_H_070721.txt	ST	-026.7181 g	17:56:02	2023-07-07	42
NaFBeF2_775_H_070721.txt	ST	-026.7181 g	17:56:12	2023-07-07	43
NaFBeF2_775_H_070721.txt	ST	-026.7178 g	17:56:22	2023-07-07	44
NaFBeF2_775_H_070721.txt	ST	-026.7170 g	17:56:32	2023-07-07	45
NaFBeF2_775_H_070721.txt	ST	-026.7163 g	17:56:42	2023-07-07	46
NaFBeF2_775_H_070721.txt	ST	-026.7163 g	17:56:52	2023-07-07	47
NaFBeF2_775_H_070721.txt	ST	-026.7164 g	17:57:02	2023-07-07	48
NaFBeF2_775_H_070721.txt	ST	-026.7170 g	17:57:12	2023-07-07	49
NaFBeF2_775_H_070721.txt	ST	-026.7163 g	17:57:22	2023-07-07	50
NaFBeF2_775_H_070721.txt	US	-026.7165 g	17:57:32	2023-07-07	51
NaFBeF2_775_H_070721.txt	ST	-026.7161 g	17:57:42	2023-07-07	52
NaFBeF2_775_H_070721.txt	ST	-026.7166 g	17:57:52	2023-07-07	53
NaFBeF2_775_H_070721.txt	US	-026.7168 g	17:58:02	2023-07-07	54
NaFBeF2_775_H_070721.txt	ST	-026.7172 g	17:58:12	2023-07-07	55
NaFBeF2_775_H_070721.txt	ST	-026.7167 g	17:58:22	2023-07-07	56
NaFBeF2_775_H_070721.txt	ST	-026.7162 g	17:58:32	2023-07-07	57
NaFBeF2_775_H_070721.txt	ST	-026.7165 g	17:58:42	2023-07-07	58
NaFBeF2_775_H_070721.txt	ST	-026.7157 g	17:58:52	2023-07-07	59
NaFBeF2_775_H_070721.txt	ST	-026.7156 g	17:59:02	2023-07-07	60
NaFBeF2_775_H_070721.txt	ST	-026.7169 g	17:59:12	2023-07-07	61
NaFBeF2_775_H_070721.txt	US	-026.7172 g	17:59:22	2023-07-07	62
NaFBeF2_775_H_070721.txt	ST	-026.7174 g	17:59:32	2023-07-07	63
NaFBeF2_775_H_070721.txt	ST	-026.7178 g	17:59:42	2023-07-07	64
NaFBeF2_775_H_070721.txt	ST	-026.7175 g	17:59:52	2023-07-07	65
NaFBeF2_775_H_070721.txt	ST	-026.7178 g	18:00:02	2023-07-07	66
NaFBeF2_775_H_070721.txt	ST	-026.7181 g	18:00:12	2023-07-07	67
NaFBeF2_775_H_070721.txt	US	-026.7180 g	18:00:22	2023-07-07	68
NaFBeF2_775_H_070721.txt	ST	-026.7184 g	18:00:32	2023-07-07	69
NaFBeF2_775_H_070721.txt	ST	-026.7180 g	18:00:42	2023-07-07	70
NaFBeF2_775_H_070721.txt	ST	-026.7191 g	18:00:52	2023-07-07	71
NaFBeF2_775_H_070721.txt	ST	-026.7201 g	18:01:02	2023-07-07	72
NaFBeF2_775_H_070721.txt	ST	-026.7199 g	18:01:12	2023-07-07	73
NaFBeF2_775_H_070721.txt	ST	-026.7204 g	18:01:22	2023-07-07	74
NaFBeF2_775_H_070721.txt	ST	-026.7200 g	18:01:32	2023-07-07	75
NaFBeF2_775_H_070721.txt	ST	-026.7207 g	18:01:42	2023-07-07	76
NaFBeF2_775_H_070721.txt	ST	-026.7196 g	18:01:52	2023-07-07	77
NaFBeF2_775_H_070721.txt	ST	-026.7189 g	18:02:02	2023-07-07	78
NaFBeF2_775_H_070721.txt	ST	-026.7193 g	18:02:12	2023-07-07	79
NaFBeF2_775_H_070721.txt	ST	-026.7190 g	18:02:22	2023-07-07	80
NaFBeF2_775_H_070721.txt	ST	-026.7190 g	18:02:32	2023-07-07	81
NaFBeF2_775_H_070721.txt	ST	-026.7190 g	18:02:42	2023-07-07	82
NaFBeF2_775_H_070721.txt	ST	-026.7192 g	18:02:52	2023-07-07	83
NaFBeF2_775_H_070721.txt	ST	-026.7188 g	18:03:02	2023-07-07	84
NaFBeF2_775_H_070721.txt	ST	-026.7204 g	18:03:12	2023-07-07	85
NaFBeF2_775_H_070721.txt	ST	-026.7204 g	18:03:22	2023-07-07	86
NaFBeF2_775_H_070721.txt	ST	-026.7207 g	18:03:32	2023-07-07	87
NaFBeF2_775_H_070721.txt	ST	-026.7212 g	18:03:42	2023-07-07	88
NaFBeF2_775_H_070721.txt	ST	-026.7221 g	18:03:52	2023-07-07	89
NaFBeF2_775_H_070721.txt	ST	-026.7227 g	18:04:02	2023-07-07	90
NaFBeF2_775_H_070721.txt	ST	-026.7246 g	18:04:12	2023-07-07	91
NaFBeF2_775_H_070721.txt	ST	-026.7252 g	18:04:22	2023-07-07	92
NaFBeF2_775_H_070721.txt	ST	-026.7264 g	18:04:32	2023-07-07	93
NaFBeF2_775_H_070721.txt	ST	-026.7277 g	18:04:42	2023-07-07	94
NaFBeF2_825_H_070721.txt	ST	-026.3904 g	18:49:48	2023-07-07	1
NaFBeF2_825_H_070721.txt	ST	-026.3899 g	18:49:58	2023-07-07	2
NaFBeF2_825_H_070721.txt	ST	-026.3907 g	18:50:08	2023-07-07	3
NaFBeF2_825_H_070721.txt	US	-026.3911 g	18:50:18	2023-07-07	4
NaFBeF2_825_H_070721.txt	ST	-026.3903 g	18:50:28	2023-07-07	5
NaFBeF2_825_H_070721.txt	ST	-026.3909 g	18:50:38	2023-07-07	6
NaFBeF2_825_H_070721.txt	ST	-026.3905 g	18:50:48	2023-07-07	7
NaFBeF2_825_H_070721.txt	ST	-026.3908 g	18:50:58	2023-07-07	8
NaFBeF2_825_H_070721.txt	ST	-026.3910 g	18:51:08	2023-07-07	9
NaFBeF2_825_H_070721.txt	US	-026.3915 g	18:51:18	2023-07-07	10
NaFBeF2_825_H_070721.txt	ST	-026.3922 g	18:51:28	2023-07-07	11
NaFBeF2_825_H_070721.txt	ST	-026.3929 g	18:51:38	2023-07-07	12
NaFBeF2_825_H_070721.txt	ST	-026.3926 g	18:51:48	2023-07-07	13
NaFBeF2_825_H_070721.txt	US	-026.3928 g	18:51:58	2023-07-07	14
NaFBeF2_825_H_070721.txt	ST	-026.3937 g	18:52:08	2023-07-07	15
NaFBeF2_825_H_070721.txt	ST	-026.3943 g	18:52:18	2023-07-07	16
NaFBeF2_825_H_070721.txt	ST	-026.3943 g	18:52:28	2023-07-07	17
NaFBeF2_825_H_070721.txt	ST	-026.3946 g	18:52:38	2023-07-07	18
NaFBeF2_825_H_070721.txt	ST	-026.3950 g	18:52:48	2023-07-07	19
NaFBeF2_825_H_070721.txt	ST	-026.3953 g	18:52:58	2023-07-07	20
NaFBeF2_825_H_070721.txt	ST	-026.3954 g	18:53:08	2023-07-07	21
NaFBeF2_825_H_070721.txt	ST	-026.3967 g	18:53:18	2023-07-07	22
NaFBeF2_825_H_070721.txt	ST	-026.3967 g	18:53:28	2023-07-07	23
NaFBeF2_825_H_070721.txt	US	-026.3959 g	18:53:38	2023-07-07	24
NaFBeF2_825_H_070721.txt	ST	-026.3965 g	18:53:48	2023-07-07	25
NaFBeF2_825_H_070721.txt	ST	-026.3974 g	18:53:58	2023-07-07	26
NaFBeF2_825_H_070721.txt	ST	-026.3966 g	18:54:08	2023-07-07	27
NaFBeF2_825_H_070721.txt	ST	-026.3971 g	18:54:18	2023-07-07	28
NaFBeF2_825_H_070721.txt	ST	-026.3977 g	18:54:28	2023-07-07	29
NaFBeF2_825_H_070721.txt	ST	-026.3979 g	18:54:38	2023-07-07	30
NaFBeF2_825_H_070721.txt	ST	-026.3978 g	18:54:48	2023-07-07	31
NaFBeF2_825_H_070721.txt	ST	-026.3977 g	18:54:58	2023-07-07	32
NaFBeF2_825_H_070721.txt	ST	-026.3979 g	18:55:08	2023-07-07	33
NaFBeF2_825_H_070721.txt	ST	-026.3983 g	18:55:18	2023-07-07	34
NaFBeF2_825_H_070721.txt	ST	-026.3990 g	18:55:28	2023-07-07	35
NaFBeF2_825_H_070721.txt	ST	-026.3989 g	18:55:38	2023-07-07	36
NaFBeF2_825_H_070721.txt	ST	-026.3994 g	18:55:48	2023-07-07	37
NaFBeF2_825_H_070721.txt	ST	-026.3993 g	18:55:58	2023-07-07	38
NaFBeF2_825_H_070721.txt	ST	-026.4011 g	18:56:08	2023-07-07	39
NaFBeF2_825_H_070721.txt	ST	-026.4012 g	18:56:18	2023-07-07	40
NaFBeF2_825_H_070721.txt	ST	-026.4012 g	18:56:28	2023-07-07	41
NaFBeF2_825_H_070721.txt	ST	-026.4014 g	18:56:38	2023-07-07	42
NaFBeF2_825_H_070721.txt	ST	-026.4009 g	18:56:48	2023-07-07	43
NaFBeF2_825_H_070721.txt	ST	-026.4011 g	18:56:58	2023-07-07	44
NaFBeF2_825_H_070721.txt	ST	-026.4010 g	18:57:08	2023-07-07	45
NaFBeF2_825_H_070721.txt	US	-026.4013 g	18:57:18	2023-07-07	46
NaFBeF2_825_H_070721.txt	ST	-026.4013 g	18:57:28	2023-07-07	47
NaFBeF2_825_H_070721.txt	ST	-026.4010 g	18:57:38	2023-07-07	48
NaFBeF2_825_H_070721.txt	ST	-026.4012 g	18:57:48	2023-07-07	49
NaFBeF2_825_H_070721.txt	ST	-026.4011 g	18:57:58	2023-07-07	50
NaFBeF2_825_H_070721.txt	ST	-026.4003 g	18:58:08	2023-07-07	51
NaFBeF2_825_H_070721.txt	ST	-026.4010 g	18:58:18	2023-07-07	52
NaFBeF2_825_H_070721.txt	US	-026.4005 g	18:58:28	2023-07-07	53
NaFBeF2_825_H_070721.txt	ST	-026.3993 g	18:58:38	2023-07-07	54
NaFBeF2_825_H_070721.txt	ST	-026.3995 g	18:58:48	2023-07-07	55
NaFBeF2_825_H_070721.txt	ST	-026.3988 g	18:58:58	2023-07-07	56
NaFBeF2_825_H_070721.txt	ST	-026.3981 g	18:59:08	2023-07-07	57
NaFBeF2_825_H_070721.txt	ST	-026.3975 g	18:59:18	2023-07-07	58
NaFBeF2_825_H_070721.txt	ST	-026.3971 g	18:59:28	2023-07-07	59
NaFBeF2_825_H_070721.txt	ST	-026.3980 g	18:59:38	2023-07-07	60
NaFBeF2_825_H_070721.txt	ST	-026.3957 g	18:59:48	2023-07-07	61
NaFBeF2_825_H_070721.txt	ST	-026.3957 g	18:59:58	2023-07-07	62
NaFBeF2_825_H_070721.txt	ST	-026.3951 g	19:00:08	2023-07-07	63
NaFBeF2_825_H_070721.txt	ST	-026.3948 g	19:00:18	2023-07-07	64
NaFBeF2_825_H_070721.txt	ST	-026.3940 g	19:00:28	2023-07-07	65
NaFBeF2_825_H_070721.txt	ST	-026.3940 g	19:00:38	2023-07-07	66
NaFBeF2_825_H_070721.txt	ST	-026.3940 g	19:00:48	2023-07-07	67
NaFBeF2_825_H_070721.txt	ST	-026.3949 g	19:00:58	2023-07-07	68
NaFBeF2_825_H_070721.txt	ST	-026.3948 g	19:01:08	2023-07-07	69
NaFBeF2_825_H_070721.txt	ST	-026.3937 g	19:01:18	2023-07-07	70
NaFBeF2_825_H_070721.txt	ST	-026.3938 g	19:01:28	2023-07-07	71
NaFBeF2_825_H_070721.txt	ST	-026.3935 g	19:01:38	2023-07-07	72
NaFBeF2_825_H_070721.txt	ST	-026.3936 g	19:01:48	2023-07-07	73
NaFBeF2_825_H_070721.txt	ST	-026.3937 g	19:01:58	2023-07-07	74
NaFBeF2_825_H_070721.txt	ST	-026.3940 g	19:02:08	2023-07-07	75
NaFBeF2_825_H_070721.txt	ST	-026.3932 g	19:02:18	2023-07-07	76
NaFBeF2_825_H_070721.txt	ST	-026.3935 g	19:02:28	2023-07-07	77
NaFBeF2_825_H_070721.txt	US	-026.3934 g	19:02:38	2023-07-07	78
NaFBeF2_825_H_070721.txt	ST	-026.3935 g	19:02:48	2023-07-07	79
NaFBeF2_825_H_070721.txt	ST	-026.3932 g	19:02:58	2023-07-07	80
NaFBeF2_825_H_070721.txt	ST	-026.3939 g	19:03:08	2023-07-07	81
NaFBeF2_825_H_070721.txt	ST	-026.3931 g	19:03:18	2023-07-07	82
NaFBeF2_825_H_070721.txt	ST	-026.3938 g	19:03:28	2023-07-07	83
NaFBeF2_825_H_070721.txt	ST	-026.3931 g	19:03:38	2023-07-07	84
NaFBeF2_825_H_070721.txt	ST	-026.3935 g	19:03:48	2023-07-07	85
NaFBeF2_825_H_070721.txt	ST	-026.3937 g	19:03:58	2023-07-07	86
NaFBeF2_825_H_070721.txt	ST	-026.3941 g	19:04:08	2023-07-07	87
NaFBeF2_825_H_070721.txt	US	-026.3941 g	19:04:18	2023-07-07	88
NaFBeF2_825_H_070721.txt	ST	-026.3946 g	19:04:28	2023-07-07	89
NaFBeF2_825_H_070721.txt	ST	-026.3947 g	19:04:38	2023-07-07	90

## Sheet: 5 UZrFNaBe Fig 5
Raw density data for UZrFNaBe
Salt: FNaBe
Bobber material: SS316
Mass: 100.7145 g
RAW DATA											FIGURE 5 DATA
ST= stable
US=unstable
Balance Status	Balance Reading [g]	Time	Date	Point #	At. Mass Difference Reading, at Temperature [g]	St. Dev. [g]	Heating or Cooling trainsient	T [oC]			Temperature	Uncertainty on temperature (0.75%)	DM measured	st. dev. of DM measured	Alpha	Error on alpha	Volume at Temperature T	Uncertainty on Volume at Temperature	Density	Uncertainty on Density
US	-41.311	16:22:18	2023-11-09	1	41.3049	0.00388409	HEATING	596			°C	°C	g	g	1e-6 / oC	1e-6 / oC	cm3	cm3	g/cm3	g/cm3
US	-41.3097	16:22:19	2023-11-09	2			HEATING	596			596	4.47	41.3049	0.00388	18.4063	0.6	13.0076	0.05588	3.17545	0.01364
US	-41.3089	16:22:20	2023-11-09	3			HEATING	596			645	4.8375	40.6454	0.00244	18.5669	0.6	13.0455	0.05827	3.11567	0.01392
US	-41.3077	16:22:21	2023-11-09	4			HEATING	596			704	5.28	40.1184	0.00742	18.7412	0.6	13.0914	0.06126	3.06449	0.01435
US	-41.3064	16:22:22	2023-11-09	5			HEATING	596			745	5.5875	39.9111	0.00531	18.8499	0.6	13.1234	0.06341	3.04121	0.0147
US	-41.306	16:22:23	2023-11-09	6			HEATING	596			845	6.3375	39.3317	0.01101	19.0729	0.6	13.2017	0.06885	2.9793	0.01556
US	-41.3058	16:22:24	2023-11-09	7			HEATING	596			796	5.97	39.739	0.04069	18.9712	0.6	13.1633	0.06616	3.01892	0.01548
US	-41.3059	16:22:25	2023-11-09	8			HEATING	596			697	5.2275	40.6048	0.00964	18.7216	0.6	13.0859	0.0609	3.10293	0.01446
US	-41.3079	16:22:26	2023-11-09	9			HEATING	596			597	4.4775	41.4357	0.01131	18.4098	0.6	13.0084	0.05593	3.18531	0.01372
US	-41.3117	16:22:27	2023-11-09	10			HEATING	596			497	3.7275	42.2315	0.0122	18.038	0.6	12.9321	0.05138	3.26564	0.01301
US	-41.3069	16:22:28	2023-11-09	11			HEATING	596
US	-41.3061	16:22:29	2023-11-09	12			HEATING	596
US	-41.306	16:22:30	2023-11-09	13			HEATING	596
ST	-41.3065	16:22:31	2023-11-09	14			HEATING	596
US	-41.3123	16:22:32	2023-11-09	15			HEATING	596
US	-41.3076	16:22:33	2023-11-09	16			HEATING	596
US	-41.3062	16:22:34	2023-11-09	17			HEATING	596
US	-41.3068	16:22:35	2023-11-09	18			HEATING	596
US	-41.3064	16:22:36	2023-11-09	19			HEATING	596
US	-41.3071	16:22:37	2023-11-09	20			HEATING	596
US	-41.3031	16:22:38	2023-11-09	21			HEATING	596
US	-41.3087	16:22:39	2023-11-09	22			HEATING	596
US	-41.3063	16:22:40	2023-11-09	23			HEATING	596
US	-41.3071	16:22:41	2023-11-09	24			HEATING	596
US	-41.3017	16:22:42	2023-11-09	25			HEATING	596
US	-41.3042	16:22:43	2023-11-09	26			HEATING	596
US	-41.3047	16:22:44	2023-11-09	27			HEATING	596
ST	-41.3052	16:22:45	2023-11-09	28			HEATING	596
US	-41.3045	16:22:46	2023-11-09	29			HEATING	596
US	-41.3125	16:22:47	2023-11-09	30			HEATING	596
US	-41.3099	16:22:48	2023-11-09	31			HEATING	596
US	-41.3083	16:22:49	2023-11-09	32			HEATING	596
US	-41.3091	16:22:50	2023-11-09	33			HEATING	596
US	-41.3103	16:22:51	2023-11-09	34			HEATING	596
US	-41.3098	16:22:52	2023-11-09	35			HEATING	596
US	-41.3068	16:22:53	2023-11-09	36			HEATING	596
US	-41.3086	16:22:54	2023-11-09	37			HEATING	596
US	-41.3047	16:22:55	2023-11-09	38			HEATING	596
US	-41.3012	16:22:56	2023-11-09	39			HEATING	596
US	-41.3088	16:22:57	2023-11-09	40			HEATING	596
US	-41.3127	16:22:58	2023-11-09	41			HEATING	596
US	-41.3121	16:22:59	2023-11-09	42			HEATING	596
US	-41.3103	16:23:00	2023-11-09	43			HEATING	596
US	-41.3072	16:23:01	2023-11-09	44			HEATING	596
US	-41.3108	16:23:02	2023-11-09	45			HEATING	596
US	-41.3058	16:23:03	2023-11-09	46			HEATING	596
US	-41.3032	16:23:04	2023-11-09	47			HEATING	596
US	-41.3043	16:23:05	2023-11-09	48			HEATING	596
US	-41.3034	16:23:06	2023-11-09	49			HEATING	596
US	-41.3073	16:23:07	2023-11-09	50			HEATING	596
ST	-41.308	16:23:08	2023-11-09	51			HEATING	596
US	-41.3049	16:23:09	2023-11-09	52			HEATING	596
US	-41.2998	16:23:10	2023-11-09	53			HEATING	596
US	-41.3063	16:23:11	2023-11-09	54			HEATING	596
US	-41.3097	16:23:12	2023-11-09	55			HEATING	596
US	-41.3094	16:23:13	2023-11-09	56			HEATING	596
US	-41.3084	16:23:14	2023-11-09	57			HEATING	596
US	-41.3069	16:23:15	2023-11-09	58			HEATING	596
US	-41.3061	16:23:16	2023-11-09	59			HEATING	596
US	-41.305	16:23:17	2023-11-09	60			HEATING	596
US	-41.3066	16:23:18	2023-11-09	61			HEATING	596
US	-41.3078	16:23:19	2023-11-09	62			HEATING	596
US	-41.304	16:23:20	2023-11-09	63			HEATING	596
US	-41.3029	16:23:21	2023-11-09	64			HEATING	596
US	-41.3013	16:23:22	2023-11-09	65			HEATING	596
US	-41.3008	16:23:23	2023-11-09	66			HEATING	596
US	-41.301	16:23:24	2023-11-09	67			HEATING	596
US	-41.3026	16:23:25	2023-11-09	68			HEATING	596
US	-41.3044	16:23:26	2023-11-09	69			HEATING	596
US	-41.3043	16:23:29	2023-11-09	70			HEATING	596
US	-41.3007	16:23:30	2023-11-09	71			HEATING	596
US	-41.3018	16:23:31	2023-11-09	72			HEATING	596
US	-41.309	16:23:32	2023-11-09	73			HEATING	596
US	-41.3121	16:23:33	2023-11-09	74			HEATING	596
US	-41.308	16:23:36	2023-11-09	75			HEATING	596
US	-41.3082	16:23:36	2023-11-09	76			HEATING	596
US	-41.3029	16:23:37	2023-11-09	77			HEATING	596
US	-41.3014	16:23:38	2023-11-09	78			HEATING	596
US	-41.3007	16:23:39	2023-11-09	79			HEATING	596
US	-41.2997	16:23:40	2023-11-09	80			HEATING	596
US	-41.2989	16:23:41	2023-11-09	81			HEATING	596
US	-41.2995	16:23:42	2023-11-09	82			HEATING	596
ST	-41.2998	16:23:43	2023-11-09	83			HEATING	596
US	-41.3034	16:23:44	2023-11-09	84			HEATING	596
US	-41.3087	16:23:45	2023-11-09	85			HEATING	596
US	-41.3112	16:23:46	2023-11-09	86			HEATING	596
US	-41.298	16:23:47	2023-11-09	87			HEATING	596
US	-41.3024	16:23:48	2023-11-09	88			HEATING	596
US	-41.3013	16:23:49	2023-11-09	89			HEATING	596
US	-41.3003	16:23:50	2023-11-09	90			HEATING	596
US	-41.3003	16:23:51	2023-11-09	91			HEATING	596
US	-41.2989	16:23:52	2023-11-09	92			HEATING	596
US	-41.2982	16:23:53	2023-11-09	93			HEATING	596
US	-41.2991	16:23:54	2023-11-09	94			HEATING	596
US	-41.2994	16:23:55	2023-11-09	95			HEATING	596
US	-41.2998	16:23:56	2023-11-09	96			HEATING	596
US	-41.3005	16:23:57	2023-11-09	97			HEATING	596
US	-41.3046	16:23:58	2023-11-09	98			HEATING	596
US	-41.3039	16:23:59	2023-11-09	99			HEATING	596
US	-41.3043	16:24:00	2023-11-09	100			HEATING	596
ST	-41.3047	16:24:01	2023-11-09	101			HEATING	596
US	-41.3039	16:24:02	2023-11-09	102			HEATING	596
US	-41.3029	16:24:03	2023-11-09	103			HEATING	596
ST	-41.3029	16:24:04	2023-11-09	104			HEATING	596
US	-41.3024	16:24:05	2023-11-09	105			HEATING	596
US	-41.3026	16:24:06	2023-11-09	106			HEATING	596
US	-41.3036	16:24:07	2023-11-09	107			HEATING	596
US	-41.3041	16:24:08	2023-11-09	108			HEATING	596
US	-41.2996	16:24:09	2023-11-09	109			HEATING	596
ST	-41.2996	16:24:10	2023-11-09	110			HEATING	596
US	-41.3006	16:24:11	2023-11-09	111			HEATING	596
US	-41.3004	16:24:12	2023-11-09	112			HEATING	596
US	-41.2997	16:24:13	2023-11-09	113			HEATING	596
US	-41.3	16:24:14	2023-11-09	114			HEATING	596
US	-41.3013	16:24:15	2023-11-09	115			HEATING	596
US	-41.3008	16:24:16	2023-11-09	116			HEATING	596
ST	-41.3003	16:24:17	2023-11-09	117			HEATING	596
ST	-41.3005	16:24:18	2023-11-09	118			HEATING	596
ST	-41.3007	16:24:19	2023-11-09	119			HEATING	596
ST	-41.3006	16:24:20	2023-11-09	120			HEATING	596
US	-41.3025	16:24:21	2023-11-09	121			HEATING	596
US	-41.3043	16:24:22	2023-11-09	122			HEATING	596
US	-41.3116	16:24:23	2023-11-09	123			HEATING	596
US	-41.3019	16:24:24	2023-11-09	124			HEATING	596
US	-41.3036	16:24:25	2023-11-09	125			HEATING	596
US	-41.3025	16:24:26	2023-11-09	126			HEATING	596
US	-41.3017	16:24:27	2023-11-09	127			HEATING	596
US	-41.3022	16:24:28	2023-11-09	128			HEATING	596
US	-41.3041	16:24:29	2023-11-09	129			HEATING	596
US	-41.3	16:24:30	2023-11-09	130			HEATING	596
US	-41.3022	16:24:31	2023-11-09	131			HEATING	596
US	-41.304	16:24:32	2023-11-09	132			HEATING	596
US	-41.2998	16:24:34	2023-11-09	133			HEATING	596
US	-41.3021	16:24:36	2023-11-09	134			HEATING	596
US	-41.3069	16:24:36	2023-11-09	135			HEATING	596
US	-41.3093	16:24:37	2023-11-09	136			HEATING	596
US	-41.3036	16:24:38	2023-11-09	137			HEATING	596
US	-41.3027	16:24:39	2023-11-09	138			HEATING	596
US	-41.3027	16:24:40	2023-11-09	139			HEATING	596
ST	-41.3023	16:24:41	2023-11-09	140			HEATING	596
ST	-41.3022	16:24:42	2023-11-09	141			HEATING	596
ST	-41.302	16:24:43	2023-11-09	142			HEATING	596
ST	-41.3018	16:24:44	2023-11-09	143			HEATING	596
US	-41.2959	16:24:45	2023-11-09	144			HEATING	596
US	-41.2929	16:24:46	2023-11-09	145			HEATING	596
US	-41.2993	16:24:47	2023-11-09	146			HEATING	596
ST	-41.3011	16:24:48	2023-11-09	147			HEATING	596
US	-41.3026	16:24:49	2023-11-09	148			HEATING	596
ST	-41.3025	16:24:50	2023-11-09	149			HEATING	596
US	-41.3032	16:24:51	2023-11-09	150			HEATING	596
US	-41.305	16:24:52	2023-11-09	151			HEATING	596
US	-41.306	16:24:53	2023-11-09	152			HEATING	596
US	-41.3046	16:24:54	2023-11-09	153			HEATING	596
US	-41.303	16:24:55	2023-11-09	154			HEATING	596
US	-41.3035	16:24:56	2023-11-09	155			HEATING	596
ST	-41.3038	16:24:57	2023-11-09	156			HEATING	596
ST	-41.3036	16:24:58	2023-11-09	157			HEATING	596
US	-41.3054	16:24:59	2023-11-09	158			HEATING	596
US	-41.3009	16:25:00	2023-11-09	159			HEATING	596
US	-41.2999	16:25:01	2023-11-09	160			HEATING	596
US	-41.2987	16:25:02	2023-11-09	161			HEATING	596
US	-41.2981	16:25:03	2023-11-09	162			HEATING	596
US	-41.3035	16:25:04	2023-11-09	163			HEATING	596
US	-41.3043	16:25:05	2023-11-09	164			HEATING	596
ST	-41.305	16:25:06	2023-11-09	165			HEATING	596
ST	-41.3049	16:25:07	2023-11-09	166			HEATING	596
US	-41.3016	16:25:08	2023-11-09	167			HEATING	596
US	-41.298	16:25:09	2023-11-09	168			HEATING	596
US	-41.3041	16:25:10	2023-11-09	169			HEATING	596
US	-41.3077	16:25:11	2023-11-09	170			HEATING	596
US	-41.3017	16:25:12	2023-11-09	171			HEATING	596
US	-41.298	16:25:13	2023-11-09	172			HEATING	596
US	-41.2988	16:25:14	2023-11-09	173			HEATING	596
US	-41.2997	16:25:15	2023-11-09	174			HEATING	596
US	-41.3018	16:25:16	2023-11-09	175			HEATING	596
US	-41.3103	16:25:17	2023-11-09	176			HEATING	596
US	-41.3111	16:25:18	2023-11-09	177			HEATING	596
US	-41.3046	16:25:19	2023-11-09	178			HEATING	596
US	-41.3003	16:25:20	2023-11-09	179			HEATING	596
US	-41.3013	16:25:21	2023-11-09	180			HEATING	596
US	-41.3049	16:25:22	2023-11-09	181			HEATING	596
US	-41.3002	16:25:23	2023-11-09	182			HEATING	596
US	-41.3019	16:25:24	2023-11-09	183			HEATING	596
US	-41.3069	16:25:25	2023-11-09	184			HEATING	596
US	-41.3099	16:25:26	2023-11-09	185			HEATING	596
US	-41.3009	16:25:27	2023-11-09	186			HEATING	596
US	-41.3001	16:25:28	2023-11-09	187			HEATING	596
ST	-41.3012	16:25:29	2023-11-09	188			HEATING	596
US	-41.3	16:25:30	2023-11-09	189			HEATING	596
US	-41.3003	16:25:31	2023-11-09	190			HEATING	596
US	-41.3063	16:25:33	2023-11-09	191			HEATING	596
US	-41.3031	16:25:34	2023-11-09	192			HEATING	596
US	-41.2985	16:25:35	2023-11-09	193			HEATING	596
US	-41.3047	16:25:36	2023-11-09	194			HEATING	596
US	-41.3113	16:25:37	2023-11-09	195			HEATING	596
US	-41.3085	16:25:38	2023-11-09	196			HEATING	596
US	-41.3036	16:25:41	2023-11-09	197			HEATING	596
US	-41.3064	16:25:47	2023-11-09	198			HEATING	596
US	-41.3071	16:25:47	2023-11-09	199			HEATING	596
US	-41.3071	16:25:48	2023-11-09	200			HEATING	596
US	-41.3076	16:25:48	2023-11-09	201			HEATING	596
US	-41.3059	16:25:49	2023-11-09	202			HEATING	596
ST	-41.3057	16:25:50	2023-11-09	203			HEATING	596
US	-41.3047	16:25:51	2023-11-09	204			HEATING	596
US	-41.3038	16:25:52	2023-11-09	205			HEATING	596
ST	-41.3037	16:25:53	2023-11-09	206			HEATING	596
ST	-41.3035	16:25:54	2023-11-09	207			HEATING	596
US	-41.3039	16:25:55	2023-11-09	208			HEATING	596
US	-41.3071	16:25:56	2023-11-09	209			HEATING	596
US	-41.3132	16:25:57	2023-11-09	210			HEATING	596
US	-41.3126	16:25:58	2023-11-09	211			HEATING	596
US	-41.3054	16:25:59	2023-11-09	212			HEATING	596
US	-41.304	16:26:00	2023-11-09	213			HEATING	596
US	-41.3023	16:26:01	2023-11-09	214			HEATING	596
US	-41.3033	16:26:02	2023-11-09	215			HEATING	596
US	-41.3118	16:26:03	2023-11-09	216			HEATING	596
US	-41.3163	16:26:04	2023-11-09	217			HEATING	596
US	-41.3041	16:26:05	2023-11-09	218			HEATING	596
US	-41.3028	16:26:06	2023-11-09	219			HEATING	596
US	-41.3052	16:26:07	2023-11-09	220			HEATING	596
ST	-41.3054	16:26:08	2023-11-09	221			HEATING	596
US	-41.3093	16:26:09	2023-11-09	222			HEATING	596
US	-41.3106	16:26:10	2023-11-09	223			HEATING	596
US	-41.3091	16:26:11	2023-11-09	224			HEATING	596
US	-41.3067	16:26:12	2023-11-09	225			HEATING	596
US	-41.3034	16:26:13	2023-11-09	226			HEATING	596
US	-41.3009	16:26:14	2023-11-09	227			HEATING	596
US	-41.2998	16:26:15	2023-11-09	228			HEATING	596
US	-41.3011	16:26:16	2023-11-09	229			HEATING	596
US	-41.3051	16:26:17	2023-11-09	230			HEATING	596
US	-41.3141	16:26:18	2023-11-09	231			HEATING	596
US	-41.3111	16:26:19	2023-11-09	232			HEATING	596
US	-41.3066	16:26:20	2023-11-09	233			HEATING	596
US	-41.3051	16:26:21	2023-11-09	234			HEATING	596
US	-41.3099	16:26:22	2023-11-09	235			HEATING	596
US	-41.3059	16:26:23	2023-11-09	236			HEATING	596
US	-41.3063	16:26:24	2023-11-09	237			HEATING	596
US	-41.3103	16:26:25	2023-11-09	238			HEATING	596
US	-41.3052	16:26:26	2023-11-09	239			HEATING	596
ST	-41.3051	16:26:27	2023-11-09	240			HEATING	596
US	-41.3036	16:26:28	2023-11-09	241			HEATING	596
US	-41.3041	16:26:29	2023-11-09	242			HEATING	596
US	-41.3058	16:26:30	2023-11-09	243			HEATING	596
US	-41.3064	16:26:31	2023-11-09	244			HEATING	596
US	-41.3079	16:26:32	2023-11-09	245			HEATING	596
ST	-41.3084	16:26:33	2023-11-09	246			HEATING	596
US	-41.3069	16:26:34	2023-11-09	247			HEATING	596
US	-41.3057	16:26:35	2023-11-09	248			HEATING	596
US	-41.3073	16:26:36	2023-11-09	249			HEATING	596
US	-41.3079	16:26:37	2023-11-09	250			HEATING	596
US	-41.3052	16:26:38	2023-11-09	251			HEATING	596
US	-41.305	16:26:39	2023-11-09	252			HEATING	596
US	-41.3049	16:26:40	2023-11-09	253			HEATING	596
ST	-41.3052	16:26:41	2023-11-09	254			HEATING	596
US	-41.3055	16:26:42	2023-11-09	255			HEATING	596
US	-41.3065	16:26:43	2023-11-09	256			HEATING	596
ST	-41.3065	16:26:44	2023-11-09	257			HEATING	596
US	-41.3071	16:26:45	2023-11-09	258			HEATING	596
US	-41.3034	16:26:46	2023-11-09	259			HEATING	596
US	-41.3062	16:26:47	2023-11-09	260			HEATING	596
US	-41.3059	16:26:48	2023-11-09	261			HEATING	596
US	-41.3046	16:26:49	2023-11-09	262			HEATING	596
US	-41.3038	16:26:50	2023-11-09	263			HEATING	596
US	-41.3043	16:26:51	2023-11-09	264			HEATING	596
US	-41.3038	16:26:52	2023-11-09	265			HEATING	596
US	-41.3024	16:26:53	2023-11-09	266			HEATING	596
US	-41.3039	16:26:54	2023-11-09	267			HEATING	596
US	-41.3067	16:26:55	2023-11-09	268			HEATING	596
US	-41.3067	16:26:56	2023-11-09	269			HEATING	596
US	-41.3045	16:26:57	2023-11-09	270			HEATING	596
ST	-41.3042	16:26:58	2023-11-09	271			HEATING	596
US	-41.3021	16:26:59	2023-11-09	272			HEATING	596
US	-41.3108	16:27:00	2023-11-09	273			HEATING	596
US	-41.316	16:27:01	2023-11-09	274			HEATING	596
US	-41.3123	16:27:02	2023-11-09	275			HEATING	596
US	-41.3152	16:27:03	2023-11-09	276			HEATING	596
US	-41.308	16:27:04	2023-11-09	277			HEATING	596
US	-41.3086	16:27:05	2023-11-09	278			HEATING	596
US	-41.3164	16:27:06	2023-11-09	279			HEATING	596
US	-41.3031	16:27:07	2023-11-09	280			HEATING	596
US	-41.2983	16:27:08	2023-11-09	281			HEATING	596
US	-41.3063	16:27:09	2023-11-09	282			HEATING	596
US	-41.3086	16:27:10	2023-11-09	283			HEATING	596
US	-41.3038	16:27:11	2023-11-09	284			HEATING	596
US	-41.3062	16:27:12	2023-11-09	285			HEATING	596
US	-41.3059	16:27:13	2023-11-09	286			HEATING	596
US	-41.3116	16:27:14	2023-11-09	287			HEATING	596
US	-41.3113	16:27:15	2023-11-09	288			HEATING	596
US	-41.3088	16:27:16	2023-11-09	289			HEATING	596
US	-41.3076	16:27:17	2023-11-09	290			HEATING	596
ST	-41.3073	16:27:18	2023-11-09	291			HEATING	596
US	-41.3086	16:27:19	2023-11-09	292			HEATING	596
US	-41.3023	16:27:20	2023-11-09	293			HEATING	596
US	-41.3012	16:27:21	2023-11-09	294			HEATING	596
US	-41.3025	16:27:22	2023-11-09	295			HEATING	596
US	-41.3041	16:27:23	2023-11-09	296			HEATING	596
US	-41.3059	16:27:24	2023-11-09	297			HEATING	596
US	-41.308	16:27:25	2023-11-09	298			HEATING	596
US	-41.3106	16:27:26	2023-11-09	299			HEATING	596
US	-41.3139	16:27:27	2023-11-09	300			HEATING	596
US	-40.6495	16:45:36	2023-11-09	1	40.6454	0.00244445	HEATING	645
US	-40.6474	16:45:37	2023-11-09	2			HEATING	645
US	-40.6456	16:45:38	2023-11-09	3			HEATING	645
ST	-40.6455	16:45:39	2023-11-09	4			HEATING	645
US	-40.6461	16:45:39	2023-11-09	5			HEATING	645
US	-40.6479	16:45:41	2023-11-09	6			HEATING	645
US	-40.6491	16:45:42	2023-11-09	7			HEATING	645
US	-40.6502	16:45:43	2023-11-09	8			HEATING	645
US	-40.6496	16:45:44	2023-11-09	9			HEATING	645
US	-40.648	16:45:45	2023-11-09	10			HEATING	645
US	-40.6495	16:45:46	2023-11-09	11			HEATING	645
US	-40.6515	16:45:46	2023-11-09	12			HEATING	645
US	-40.6506	16:45:47	2023-11-09	13			HEATING	645
US	-40.6493	16:45:48	2023-11-09	14			HEATING	645
US	-40.648	16:45:49	2023-11-09	15			HEATING	645
US	-40.6462	16:45:51	2023-11-09	16			HEATING	645
US	-40.6464	16:45:51	2023-11-09	17			HEATING	645
US	-40.6464	16:45:52	2023-11-09	18			HEATING	645
US	-40.6465	16:45:54	2023-11-09	19			HEATING	645
US	-40.6503	16:45:55	2023-11-09	20			HEATING	645
US	-40.6458	16:45:56	2023-11-09	21			HEATING	645
US	-40.6459	16:45:57	2023-11-09	22			HEATING	645
US	-40.6458	16:45:58	2023-11-09	23			HEATING	645
US	-40.6444	16:45:59	2023-11-09	24			HEATING	645
US	-40.6497	16:45:59	2023-11-09	25			HEATING	645
US	-40.6495	16:46:00	2023-11-09	26			HEATING	645
US	-40.6484	16:46:02	2023-11-09	27			HEATING	645
ST	-40.6479	16:46:03	2023-11-09	28			HEATING	645
US	-40.6516	16:46:03	2023-11-09	29			HEATING	645
US	-40.6504	16:46:05	2023-11-09	30			HEATING	645
US	-40.65	16:46:05	2023-11-09	31			HEATING	645
US	-40.6483	16:46:07	2023-11-09	32			HEATING	645
US	-40.6454	16:46:08	2023-11-09	33			HEATING	645
US	-40.6437	16:46:09	2023-11-09	34			HEATING	645
US	-40.6451	16:46:10	2023-11-09	35			HEATING	645
US	-40.6463	16:46:11	2023-11-09	36			HEATING	645
US	-40.6467	16:46:11	2023-11-09	37			HEATING	645
US	-40.6482	16:46:12	2023-11-09	38			HEATING	645
US	-40.648	16:46:13	2023-11-09	39			HEATING	645
ST	-40.6476	16:46:14	2023-11-09	40			HEATING	645
US	-40.648	16:46:16	2023-11-09	41			HEATING	645
ST	-40.6479	16:46:16	2023-11-09	42			HEATING	645
ST	-40.6467	16:46:18	2023-11-09	43			HEATING	645
ST	-40.6466	16:46:19	2023-11-09	44			HEATING	645
US	-40.6471	16:46:20	2023-11-09	45			HEATING	645
US	-40.649	16:46:21	2023-11-09	46			HEATING	645
ST	-40.649	16:46:22	2023-11-09	47			HEATING	645
US	-40.6451	16:46:23	2023-11-09	48			HEATING	645
US	-40.6436	16:46:23	2023-11-09	49			HEATING	645
US	-40.6441	16:46:24	2023-11-09	50			HEATING	645
US	-40.6452	16:46:25	2023-11-09	51			HEATING	645
US	-40.6463	16:46:26	2023-11-09	52			HEATING	645
US	-40.6472	16:46:27	2023-11-09	53			HEATING	645
US	-40.6487	16:46:28	2023-11-09	54			HEATING	645
US	-40.6494	16:46:30	2023-11-09	55			HEATING	645
US	-40.6501	16:46:30	2023-11-09	56			HEATING	645
ST	-40.6506	16:46:32	2023-11-09	57			HEATING	645
ST	-40.6507	16:46:33	2023-11-09	58			HEATING	645
US	-40.6511	16:46:34	2023-11-09	59			HEATING	645
ST	-40.6513	16:46:35	2023-11-09	60			HEATING	645
ST	-40.6514	16:46:36	2023-11-09	61			HEATING	645
ST	-40.6514	16:46:36	2023-11-09	62			HEATING	645
ST	-40.6515	16:46:37	2023-11-09	63			HEATING	645
US	-40.6501	16:46:38	2023-11-09	64			HEATING	645
US	-40.6484	16:46:39	2023-11-09	65			HEATING	645
US	-40.6493	16:46:40	2023-11-09	66			HEATING	645
US	-40.6498	16:46:41	2023-11-09	67			HEATING	645
US	-40.6494	16:46:43	2023-11-09	68			HEATING	645
US	-40.6481	16:46:44	2023-11-09	69			HEATING	645
US	-40.6476	16:46:45	2023-11-09	70			HEATING	645
US	-40.6479	16:46:46	2023-11-09	71			HEATING	645
US	-40.6476	16:46:47	2023-11-09	72			HEATING	645
US	-40.6478	16:46:48	2023-11-09	73			HEATING	645
US	-40.6503	16:46:49	2023-11-09	74			HEATING	645
US	-40.6512	16:46:49	2023-11-09	75			HEATING	645
US	-40.6506	16:46:50	2023-11-09	76			HEATING	645
US	-40.6492	16:46:52	2023-11-09	77			HEATING	645
US	-40.6488	16:46:52	2023-11-09	78			HEATING	645
US	-40.65	16:46:54	2023-11-09	79			HEATING	645
US	-40.6509	16:46:54	2023-11-09	80			HEATING	645
US	-40.6466	16:46:55	2023-11-09	81			HEATING	645
US	-40.6461	16:46:57	2023-11-09	82			HEATING	645
US	-40.6447	16:46:58	2023-11-09	83			HEATING	645
ST	-40.6444	16:46:59	2023-11-09	84			HEATING	645
US	-40.6457	16:47:00	2023-11-09	85			HEATING	645
US	-40.6479	16:47:01	2023-11-09	86			HEATING	645
ST	-40.6482	16:47:02	2023-11-09	87			HEATING	645
US	-40.6486	16:47:02	2023-11-09	88			HEATING	645
US	-40.6498	16:47:03	2023-11-09	89			HEATING	645
US	-40.6511	16:47:04	2023-11-09	90			HEATING	645
US	-40.6512	16:47:05	2023-11-09	91			HEATING	645
US	-40.6501	16:47:06	2023-11-09	92			HEATING	645
US	-40.6501	16:47:08	2023-11-09	93			HEATING	645
ST	-40.6504	16:47:09	2023-11-09	94			HEATING	645
US	-40.6502	16:47:10	2023-11-09	95			HEATING	645
ST	-40.65	16:47:11	2023-11-09	96			HEATING	645
ST	-40.6502	16:47:12	2023-11-09	97			HEATING	645
US	-40.65	16:47:13	2023-11-09	98			HEATING	645
US	-40.6485	16:47:14	2023-11-09	99			HEATING	645
ST	-40.648	16:47:14	2023-11-09	100			HEATING	645
ST	-40.6479	16:47:15	2023-11-09	101			HEATING	645
US	-40.6492	16:47:16	2023-11-09	102			HEATING	645
US	-40.651	16:47:18	2023-11-09	103			HEATING	645
US	-40.6502	16:47:19	2023-11-09	104			HEATING	645
US	-40.648	16:47:20	2023-11-09	105			HEATING	645
US	-40.6465	16:47:20	2023-11-09	106			HEATING	645
US	-40.6454	16:47:22	2023-11-09	107			HEATING	645
US	-40.645	16:47:23	2023-11-09	108			HEATING	645
US	-40.6453	16:47:24	2023-11-09	109			HEATING	645
US	-40.6473	16:47:25	2023-11-09	110			HEATING	645
US	-40.6488	16:47:26	2023-11-09	111			HEATING	645
US	-40.6497	16:47:26	2023-11-09	112			HEATING	645
US	-40.6456	16:47:27	2023-11-09	113			HEATING	645
US	-40.6445	16:47:28	2023-11-09	114			HEATING	645
US	-40.6448	16:47:29	2023-11-09	115			HEATING	645
ST	-40.644	16:47:31	2023-11-09	116			HEATING	645
US	-40.6448	16:47:32	2023-11-09	117			HEATING	645
US	-40.6459	16:47:33	2023-11-09	118			HEATING	645
ST	-40.646	16:47:33	2023-11-09	119			HEATING	645
US	-40.6474	16:47:35	2023-11-09	120			HEATING	645
US	-40.6482	16:47:36	2023-11-09	121			HEATING	645
US	-40.6474	16:47:37	2023-11-09	122			HEATING	645
US	-40.646	16:47:38	2023-11-09	123			HEATING	645
US	-40.6448	16:47:39	2023-11-09	124			HEATING	645
ST	-40.6445	16:47:39	2023-11-09	125			HEATING	645
US	-40.6454	16:47:40	2023-11-09	126			HEATING	645
US	-40.6459	16:47:41	2023-11-09	127			HEATING	645
ST	-40.6461	16:47:42	2023-11-09	128			HEATING	645
US	-40.6466	16:47:43	2023-11-09	129			HEATING	645
ST	-40.6468	16:47:44	2023-11-09	130			HEATING	645
ST	-40.6467	16:47:45	2023-11-09	131			HEATING	645
ST	-40.6467	16:47:47	2023-11-09	132			HEATING	645
ST	-40.6468	16:47:48	2023-11-09	133			HEATING	645
ST	-40.6468	16:47:49	2023-11-09	134			HEATING	645
ST	-40.6468	16:47:50	2023-11-09	135			HEATING	645
ST	-40.6468	16:47:51	2023-11-09	136			HEATING	645
ST	-40.6468	16:47:52	2023-11-09	137			HEATING	645
ST	-40.6467	16:47:52	2023-11-09	138			HEATING	645
US	-40.6481	16:47:53	2023-11-09	139			HEATING	645
ST	-40.6485	16:47:54	2023-11-09	140			HEATING	645
US	-40.6473	16:47:56	2023-11-09	141			HEATING	645
US	-40.6462	16:47:57	2023-11-09	142			HEATING	645
US	-40.6467	16:47:57	2023-11-09	143			HEATING	645
US	-40.648	16:47:59	2023-11-09	144			HEATING	645
ST	-40.6481	16:48:00	2023-11-09	145			HEATING	645
US	-40.6485	16:48:01	2023-11-09	146			HEATING	645
ST	-40.6485	16:48:02	2023-11-09	147			HEATING	645
ST	-40.6486	16:48:03	2023-11-09	148			HEATING	645
US	-40.6506	16:48:04	2023-11-09	149			HEATING	645
ST	-40.6509	16:48:04	2023-11-09	150			HEATING	645
US	-40.6506	16:48:05	2023-11-09	151			HEATING	645
ST	-40.6505	16:48:06	2023-11-09	152			HEATING	645
US	-40.6495	16:48:07	2023-11-09	153			HEATING	645
ST	-40.649	16:48:09	2023-11-09	154			HEATING	645
US	-40.6486	16:48:09	2023-11-09	155			HEATING	645
US	-40.647	16:48:11	2023-11-09	156			HEATING	645
US	-40.6464	16:48:12	2023-11-09	157			HEATING	645
US	-40.6469	16:48:13	2023-11-09	158			HEATING	645
ST	-40.647	16:48:14	2023-11-09	159			HEATING	645
ST	-40.647	16:48:15	2023-11-09	160			HEATING	645
ST	-40.6471	16:48:16	2023-11-09	161			HEATING	645
ST	-40.6472	16:48:16	2023-11-09	162			HEATING	645
US	-40.6463	16:48:17	2023-11-09	163			HEATING	645
ST	-40.6462	16:48:18	2023-11-09	164			HEATING	645
US	-40.6467	16:48:19	2023-11-09	165			HEATING	645
US	-40.6465	16:48:20	2023-11-09	166			HEATING	645
US	-40.6453	16:48:22	2023-11-09	167			HEATING	645
ST	-40.6454	16:48:22	2023-11-09	168			HEATING	645
US	-40.646	16:48:24	2023-11-09	169			HEATING	645
US	-40.6468	16:48:25	2023-11-09	170			HEATING	645
US	-40.6463	16:48:26	2023-11-09	171			HEATING	645
US	-40.6451	16:48:27	2023-11-09	172			HEATING	645
US	-40.6446	16:48:28	2023-11-09	173			HEATING	645
US	-40.6442	16:48:29	2023-11-09	174			HEATING	645
ST	-40.6439	16:48:29	2023-11-09	175			HEATING	645
ST	-40.644	16:48:30	2023-11-09	176			HEATING	645
ST	-40.6442	16:48:31	2023-11-09	177			HEATING	645
ST	-40.6443	16:48:33	2023-11-09	178			HEATING	645
ST	-40.6443	16:48:34	2023-11-09	179			HEATING	645
ST	-40.6443	16:48:35	2023-11-09	180			HEATING	645
ST	-40.6444	16:48:36	2023-11-09	181			HEATING	645
ST	-40.6443	16:48:37	2023-11-09	182			HEATING	645
US	-40.6432	16:48:38	2023-11-09	183			HEATING	645
US	-40.6426	16:48:39	2023-11-09	184			HEATING	645
US	-40.6419	16:48:40	2023-11-09	185			HEATING	645
ST	-40.6418	16:48:41	2023-11-09	186			HEATING	645
ST	-40.642	16:48:42	2023-11-09	187			HEATING	645
ST	-40.642	16:48:42	2023-11-09	188			HEATING	645
ST	-40.6418	16:48:43	2023-11-09	189			HEATING	645
ST	-40.6416	16:48:44	2023-11-09	190			HEATING	645
ST	-40.6415	16:48:46	2023-11-09	191			HEATING	645
ST	-40.6415	16:48:47	2023-11-09	192			HEATING	645
ST	-40.6415	16:48:47	2023-11-09	193			HEATING	645
US	-40.6433	16:48:49	2023-11-09	194			HEATING	645
US	-40.644	16:48:50	2023-11-09	195			HEATING	645
US	-40.6435	16:48:51	2023-11-09	196			HEATING	645
US	-40.643	16:48:52	2023-11-09	197			HEATING	645
ST	-40.6428	16:48:53	2023-11-09	198			HEATING	645
US	-40.6415	16:48:54	2023-11-09	199			HEATING	645
US	-40.6407	16:48:55	2023-11-09	200			HEATING	645
ST	-40.6407	16:48:55	2023-11-09	201			HEATING	645
ST	-40.6407	16:48:56	2023-11-09	202			HEATING	645
US	-40.641	16:48:58	2023-11-09	203			HEATING	645
ST	-40.6421	16:48:59	2023-11-09	204			HEATING	645
US	-40.6414	16:48:59	2023-11-09	205			HEATING	645
US	-40.6409	16:49:00	2023-11-09	206			HEATING	645
US	-40.6419	16:49:02	2023-11-09	207			HEATING	645
US	-40.6428	16:49:03	2023-11-09	208			HEATING	645
ST	-40.6428	16:49:04	2023-11-09	209			HEATING	645
ST	-40.6428	16:49:05	2023-11-09	210			HEATING	645
ST	-40.6429	16:49:06	2023-11-09	211			HEATING	645
ST	-40.6428	16:49:07	2023-11-09	212			HEATING	645
ST	-40.6427	16:49:07	2023-11-09	213			HEATING	645
ST	-40.6426	16:49:08	2023-11-09	214			HEATING	645
US	-40.6408	16:49:09	2023-11-09	215			HEATING	645
US	-40.6409	16:49:10	2023-11-09	216			HEATING	645
ST	-40.6415	16:49:12	2023-11-09	217			HEATING	645
ST	-40.6416	16:49:12	2023-11-09	218			HEATING	645
ST	-40.6417	16:49:13	2023-11-09	219			HEATING	645
US	-40.6429	16:49:15	2023-11-09	220			HEATING	645
US	-40.6426	16:49:16	2023-11-09	221			HEATING	645
ST	-40.6426	16:49:17	2023-11-09	222			HEATING	645
ST	-40.6427	16:49:18	2023-11-09	223			HEATING	645
ST	-40.6429	16:49:19	2023-11-09	224			HEATING	645
ST	-40.6429	16:49:19	2023-11-09	225			HEATING	645
US	-40.6443	16:49:20	2023-11-09	226			HEATING	645
ST	-40.6446	16:49:21	2023-11-09	227			HEATING	645
US	-40.6438	16:49:22	2023-11-09	228			HEATING	645
ST	-40.6437	16:49:23	2023-11-09	229			HEATING	645
ST	-40.6439	16:49:25	2023-11-09	230			HEATING	645
ST	-40.6438	16:49:25	2023-11-09	231			HEATING	645
US	-40.6423	16:49:27	2023-11-09	232			HEATING	645
ST	-40.6424	16:49:28	2023-11-09	233			HEATING	645
ST	-40.6426	16:49:29	2023-11-09	234			HEATING	645
US	-40.6429	16:49:30	2023-11-09	235			HEATING	645
ST	-40.6439	16:49:31	2023-11-09	236			HEATING	645
US	-40.643	16:49:32	2023-11-09	237			HEATING	645
US	-40.6423	16:49:32	2023-11-09	238			HEATING	645
US	-40.6428	16:49:33	2023-11-09	239			HEATING	645
ST	-40.643	16:49:34	2023-11-09	240			HEATING	645
ST	-40.6429	16:49:35	2023-11-09	241			HEATING	645
US	-40.6418	16:49:37	2023-11-09	242			HEATING	645
US	-40.642	16:49:37	2023-11-09	243			HEATING	645
US	-40.6433	16:49:39	2023-11-09	244			HEATING	645
ST	-40.6436	16:49:40	2023-11-09	245			HEATING	645
ST	-40.6435	16:49:41	2023-11-09	246			HEATING	645
ST	-40.6434	16:49:42	2023-11-09	247			HEATING	645
US	-40.6421	16:49:43	2023-11-09	248			HEATING	645
US	-40.641	16:49:44	2023-11-09	249			HEATING	645
US	-40.6412	16:49:45	2023-11-09	250			HEATING	645
US	-40.6431	16:49:45	2023-11-09	251			HEATING	645
US	-40.6457	16:49:46	2023-11-09	252			HEATING	645
US	-40.6474	16:49:47	2023-11-09	253			HEATING	645
ST	-40.6477	16:49:49	2023-11-09	254			HEATING	645
US	-40.647	16:49:50	2023-11-09	255			HEATING	645
US	-40.6471	16:49:51	2023-11-09	256			HEATING	645
ST	-40.6473	16:49:52	2023-11-09	257			HEATING	645
ST	-40.6472	16:49:53	2023-11-09	258			HEATING	645
US	-40.6453	16:49:54	2023-11-09	259			HEATING	645
US	-40.6446	16:49:55	2023-11-09	260			HEATING	645
US	-40.6442	16:49:56	2023-11-09	261			HEATING	645
ST	-40.6443	16:49:57	2023-11-09	262			HEATING	645
US	-40.6446	16:49:57	2023-11-09	263			HEATING	645
ST	-40.6447	16:49:58	2023-11-09	264			HEATING	645
ST	-40.6448	16:49:59	2023-11-09	265			HEATING	645
ST	-40.6448	16:50:00	2023-11-09	266			HEATING	645
ST	-40.645	16:50:01	2023-11-09	267			HEATING	645
ST	-40.645	16:50:03	2023-11-09	268			HEATING	645
US	-40.6441	16:50:03	2023-11-09	269			HEATING	645
US	-40.6448	16:50:05	2023-11-09	270			HEATING	645
US	-40.6454	16:50:06	2023-11-09	271			HEATING	645
US	-40.6458	16:50:07	2023-11-09	272			HEATING	645
ST	-40.6459	16:50:08	2023-11-09	273			HEATING	645
US	-40.6456	16:50:09	2023-11-09	274			HEATING	645
ST	-40.6454	16:50:10	2023-11-09	275			HEATING	645
ST	-40.6456	16:50:10	2023-11-09	276			HEATING	645
ST	-40.6457	16:50:11	2023-11-09	277			HEATING	645
ST	-40.6457	16:50:12	2023-11-09	278			HEATING	645
US	-40.6471	16:50:13	2023-11-09	279			HEATING	645
US	-40.6487	16:50:15	2023-11-09	280			HEATING	645
US	-40.6487	16:50:16	2023-11-09	281			HEATING	645
US	-40.6473	16:50:16	2023-11-09	282			HEATING	645
US	-40.6456	16:50:18	2023-11-09	283			HEATING	645
US	-40.6445	16:50:19	2023-11-09	284			HEATING	645
US	-40.6445	16:50:20	2023-11-09	285			HEATING	645
US	-40.6456	16:50:21	2023-11-09	286			HEATING	645
US	-40.6462	16:50:22	2023-11-09	287			HEATING	645
ST	-40.6462	16:50:23	2023-11-09	288			HEATING	645
US	-40.6457	16:50:23	2023-11-09	289			HEATING	645
US	-40.6447	16:50:24	2023-11-09	290			HEATING	645
US	-40.6449	16:50:26	2023-11-09	291			HEATING	645
US	-40.6452	16:50:26	2023-11-09	292			HEATING	645
ST	-40.6454	16:50:28	2023-11-09	293			HEATING	645
ST	-40.6455	16:50:28	2023-11-09	294			HEATING	645
ST	-40.6456	16:50:30	2023-11-09	295			HEATING	645
ST	-40.6457	16:50:31	2023-11-09	296			HEATING	645
ST	-40.6458	16:50:32	2023-11-09	297			HEATING	645
ST	-40.6458	16:50:33	2023-11-09	298			HEATING	645
US	-40.6436	16:50:34	2023-11-09	299			HEATING	645
US	-40.6436	16:50:35	2023-11-09	300			HEATING	645
ST	-40.6439	16:50:36	2023-11-09	301			HEATING	645
ST	-40.6438	16:50:36	2023-11-09	302			HEATING	645
ST	-40.6437	16:50:37	2023-11-09	303			HEATING	645
ST	-40.6437	16:50:39	2023-11-09	304			HEATING	645
ST	-40.6436	16:50:40	2023-11-09	305			HEATING	645
ST	-40.6437	16:50:41	2023-11-09	306			HEATING	645
ST	-40.6437	16:50:41	2023-11-09	307			HEATING	645
US	-40.6428	16:50:43	2023-11-09	308			HEATING	645
ST	-40.6426	16:50:44	2023-11-09	309			HEATING	645
US	-40.6429	16:50:45	2023-11-09	310			HEATING	645
US	-40.6433	16:50:46	2023-11-09	311			HEATING	645
ST	-40.6433	16:50:47	2023-11-09	312			HEATING	645
ST	-40.6431	16:50:48	2023-11-09	313			HEATING	645
ST	-40.643	16:50:48	2023-11-09	314			HEATING	645
ST	-40.643	16:50:49	2023-11-09	315			HEATING	645
ST	-40.6429	16:50:51	2023-11-09	316			HEATING	645
ST	-40.6428	16:50:51	2023-11-09	317			HEATING	645
ST	-40.6428	16:50:53	2023-11-09	318			HEATING	645
ST	-40.6429	16:50:54	2023-11-09	319			HEATING	645
US	-40.6432	16:50:55	2023-11-09	320			HEATING	645
US	-40.6434	16:50:56	2023-11-09	321			HEATING	645
US	-40.6437	16:50:57	2023-11-09	322			HEATING	645
ST	-40.6438	16:50:58	2023-11-09	323			HEATING	645
ST	-40.6439	16:50:59	2023-11-09	324			HEATING	645
ST	-40.6439	16:51:00	2023-11-09	325			HEATING	645
ST	-40.644	16:51:00	2023-11-09	326			HEATING	645
ST	-40.6441	16:51:01	2023-11-09	327			HEATING	645
ST	-40.6442	16:51:02	2023-11-09	328			HEATING	645
ST	-40.6442	16:51:03	2023-11-09	329			HEATING	645
US	-40.6428	16:51:04	2023-11-09	330			HEATING	645
US	-40.641	16:51:05	2023-11-09	331			HEATING	645
US	-40.6412	16:51:07	2023-11-09	332			HEATING	645
US	-40.6426	16:51:08	2023-11-09	333			HEATING	645
US	-40.6436	16:51:09	2023-11-09	334			HEATING	645
ST	-40.644	16:51:10	2023-11-09	335			HEATING	645
ST	-40.6438	16:51:11	2023-11-09	336			HEATING	645
ST	-40.6436	16:51:12	2023-11-09	337			HEATING	645
US	-40.6426	16:51:12	2023-11-09	338			HEATING	645
ST	-40.6425	16:51:13	2023-11-09	339			HEATING	645
US	-40.6441	16:51:14	2023-11-09	340			HEATING	645
US	-40.6457	16:51:15	2023-11-09	341			HEATING	645
US	-40.645	16:51:16	2023-11-09	342			HEATING	645
US	-40.6447	16:51:18	2023-11-09	343			HEATING	645
US	-40.647	16:51:18	2023-11-09	344			HEATING	645
US	-40.6454	16:51:20	2023-11-09	345			HEATING	645
US	-40.6453	16:51:21	2023-11-09	346			HEATING	645
US	-40.6436	16:51:22	2023-11-09	347			HEATING	645
US	-40.6413	16:51:23	2023-11-09	348			HEATING	645
US	-40.6399	16:51:24	2023-11-09	349			HEATING	645
US	-40.6404	16:51:25	2023-11-09	350			HEATING	645
US	-40.6417	16:51:25	2023-11-09	351			HEATING	645
US	-40.6432	16:51:26	2023-11-09	352			HEATING	645
ST	-40.6435	16:51:27	2023-11-09	353			HEATING	645
ST	-40.6435	16:51:28	2023-11-09	354			HEATING	645
ST	-40.6435	16:51:29	2023-11-09	355			HEATING	645
ST	-40.6434	16:51:30	2023-11-09	356			HEATING	645
ST	-40.6434	16:51:31	2023-11-09	357			HEATING	645
ST	-40.6436	16:51:33	2023-11-09	358			HEATING	645
ST	-40.6437	16:51:34	2023-11-09	359			HEATING	645
ST	-40.6437	16:51:35	2023-11-09	360			HEATING	645
ST	-40.6438	16:51:36	2023-11-09	361			HEATING	645
ST	-40.6438	16:51:37	2023-11-09	362			HEATING	645
ST	-40.6437	16:51:38	2023-11-09	363			HEATING	645
ST	-40.6433	16:51:38	2023-11-09	364			HEATING	645
US	-40.6442	16:51:39	2023-11-09	365			HEATING	645
US	-40.6451	16:51:40	2023-11-09	366			HEATING	645
US	-40.6442	16:51:42	2023-11-09	367			HEATING	645
US	-40.6428	16:51:43	2023-11-09	368			HEATING	645
ST	-40.6426	16:51:43	2023-11-09	369			HEATING	645
US	-40.6435	16:51:45	2023-11-09	370			HEATING	645
US	-40.6443	16:51:46	2023-11-09	371			HEATING	645
US	-40.6448	16:51:47	2023-11-09	372			HEATING	645
US	-40.6438	16:51:48	2023-11-09	373			HEATING	645
US	-40.6426	16:51:49	2023-11-09	374			HEATING	645
US	-40.6434	16:51:50	2023-11-09	375			HEATING	645
US	-40.6445	16:51:50	2023-11-09	376			HEATING	645
US	-40.6445	16:51:51	2023-11-09	377			HEATING	645
US	-40.6436	16:51:52	2023-11-09	378			HEATING	645
US	-40.6432	16:51:54	2023-11-09	379			HEATING	645
US	-40.6441	16:51:55	2023-11-09	380			HEATING	645
US	-40.6453	16:51:56	2023-11-09	381			HEATING	645
US	-40.6458	16:51:56	2023-11-09	382			HEATING	645
US	-40.6464	16:51:58	2023-11-09	383			HEATING	645
US	-40.6468	16:51:59	2023-11-09	384			HEATING	645
ST	-40.6469	16:52:00	2023-11-09	385			HEATING	645
ST	-40.6468	16:52:01	2023-11-09	386			HEATING	645
ST	-40.6468	16:52:02	2023-11-09	387			HEATING	645
ST	-40.6468	16:52:03	2023-11-09	388			HEATING	645
ST	-40.6467	16:52:03	2023-11-09	389			HEATING	645
ST	-40.6467	16:52:04	2023-11-09	390			HEATING	645
US	-40.6451	16:52:05	2023-11-09	391			HEATING	645
US	-40.6442	16:52:06	2023-11-09	392			HEATING	645
US	-40.6451	16:52:08	2023-11-09	393			HEATING	645
US	-40.6461	16:52:09	2023-11-09	394			HEATING	645
US	-40.6455	16:52:09	2023-11-09	395			HEATING	645
US	-40.643	16:52:11	2023-11-09	396			HEATING	645
US	-40.643	16:52:12	2023-11-09	397			HEATING	645
US	-40.6437	16:52:13	2023-11-09	398			HEATING	645
US	-40.6444	16:52:14	2023-11-09	399			HEATING	645
US	-40.6454	16:52:15	2023-11-09	400			HEATING	645
US	-40.6463	16:52:16	2023-11-09	401			HEATING	645
US	-40.6457	16:52:16	2023-11-09	402			HEATING	645
US	-40.6437	16:52:17	2023-11-09	403			HEATING	645
US	-40.643	16:52:18	2023-11-09	404			HEATING	645
US	-40.6437	16:52:20	2023-11-09	405			HEATING	645
ST	-40.6437	16:52:21	2023-11-09	406			HEATING	645
US	-40.6423	16:52:22	2023-11-09	407			HEATING	645
US	-40.6417	16:52:23	2023-11-09	408			HEATING	645
US	-40.6421	16:52:24	2023-11-09	409			HEATING	645
US	-40.6474	16:52:25	2023-11-09	410			HEATING	645
US	-40.6472	16:52:26	2023-11-09	411			HEATING	645
US	-40.6459	16:52:27	2023-11-09	412			HEATING	645
US	-40.645	16:52:28	2023-11-09	413			HEATING	645
US	-40.6454	16:52:28	2023-11-09	414			HEATING	645
ST	-40.6455	16:52:29	2023-11-09	415			HEATING	645
US	-40.645	16:52:30	2023-11-09	416			HEATING	645
US	-40.6443	16:52:32	2023-11-09	417			HEATING	645
ST	-40.6445	16:52:32	2023-11-09	418			HEATING	645
ST	-40.6445	16:52:34	2023-11-09	419			HEATING	645
ST	-40.6445	16:52:35	2023-11-09	420			HEATING	645
ST	-40.6446	16:52:36	2023-11-09	421			HEATING	645
ST	-40.6457	16:52:37	2023-11-09	422			HEATING	645
US	-40.6445	16:52:38	2023-11-09	423			HEATING	645
US	-40.6433	16:52:39	2023-11-09	424			HEATING	645
ST	-40.6432	16:52:40	2023-11-09	425			HEATING	645
ST	-40.6433	16:52:41	2023-11-09	426			HEATING	645
ST	-40.6432	16:52:41	2023-11-09	427			HEATING	645
ST	-40.643	16:52:42	2023-11-09	428			HEATING	645
ST	-40.6428	16:52:43	2023-11-09	429			HEATING	645
ST	-40.6428	16:52:44	2023-11-09	430			HEATING	645
ST	-40.6429	16:52:46	2023-11-09	431			HEATING	645
ST	-40.6429	16:52:47	2023-11-09	432			HEATING	645
US	-40.6448	16:52:48	2023-11-09	433			HEATING	645
US	-40.6458	16:52:49	2023-11-09	434			HEATING	645
US	-40.6451	16:52:50	2023-11-09	435			HEATING	645
US	-40.6445	16:52:51	2023-11-09	436			HEATING	645
US	-40.645	16:52:52	2023-11-09	437			HEATING	645
ST	-40.6451	16:52:53	2023-11-09	438			HEATING	645
ST	-40.6452	16:52:53	2023-11-09	439			HEATING	645
ST	-40.6452	16:52:54	2023-11-09	440			HEATING	645
ST	-40.6453	16:52:55	2023-11-09	441			HEATING	645
ST	-40.6453	16:52:57	2023-11-09	442			HEATING	645
ST	-40.6453	16:52:57	2023-11-09	443			HEATING	645
ST	-40.6452	16:52:58	2023-11-09	444			HEATING	645
US	-40.6431	16:53:00	2023-11-09	445			HEATING	645
US	-40.6435	16:53:01	2023-11-09	446			HEATING	645
US	-40.6444	16:53:02	2023-11-09	447			HEATING	645
US	-40.6444	16:53:03	2023-11-09	448			HEATING	645
ST	-40.6442	16:53:04	2023-11-09	449			HEATING	645
ST	-40.6443	16:53:05	2023-11-09	450			HEATING	645
ST	-40.6442	16:53:06	2023-11-09	451			HEATING	645
ST	-40.6441	16:53:06	2023-11-09	452			HEATING	645
US	-40.6454	16:53:07	2023-11-09	453			HEATING	645
US	-40.6446	16:53:08	2023-11-09	454			HEATING	645
US	-40.644	16:53:10	2023-11-09	455			HEATING	645
US	-40.6455	16:53:10	2023-11-09	456			HEATING	645
US	-40.6466	16:53:11	2023-11-09	457			HEATING	645
US	-40.644	16:53:13	2023-11-09	458			HEATING	645
US	-40.6462	16:53:14	2023-11-09	459			HEATING	645
US	-40.6462	16:53:15	2023-11-09	460			HEATING	645
US	-40.6451	16:53:16	2023-11-09	461			HEATING	645
US	-40.6435	16:53:17	2023-11-09	462			HEATING	645
US	-40.6438	16:53:18	2023-11-09	463			HEATING	645
US	-40.6448	16:53:19	2023-11-09	464			HEATING	645
US	-40.6444	16:53:19	2023-11-09	465			HEATING	645
ST	-40.6445	16:53:20	2023-11-09	466			HEATING	645
ST	-40.6445	16:53:21	2023-11-09	467			HEATING	645
ST	-40.6443	16:53:23	2023-11-09	468			HEATING	645
ST	-40.6442	16:53:23	2023-11-09	469			HEATING	645
US	-40.6452	16:53:25	2023-11-09	470			HEATING	645
US	-40.6458	16:53:26	2023-11-09	471			HEATING	645
ST	-40.646	16:53:27	2023-11-09	472			HEATING	645
US	-40.6458	16:53:28	2023-11-09	473			HEATING	645
US	-40.6439	16:53:29	2023-11-09	474			HEATING	645
US	-40.6421	16:53:30	2023-11-09	475			HEATING	645
US	-40.6427	16:53:31	2023-11-09	476			HEATING	645
US	-40.6439	16:53:31	2023-11-09	477			HEATING	645
US	-40.6438	16:53:32	2023-11-09	478			HEATING	645
US	-40.6422	16:53:33	2023-11-09	479			HEATING	645
US	-40.6416	16:53:34	2023-11-09	480			HEATING	645
US	-40.6431	16:53:35	2023-11-09	481			HEATING	645
US	-40.6439	16:53:36	2023-11-09	482			HEATING	645
ST	-40.6435	16:53:38	2023-11-09	483			HEATING	645
US	-40.6477	16:53:39	2023-11-09	484			HEATING	645
US	-40.6464	16:53:40	2023-11-09	485			HEATING	645
US	-40.6453	16:53:41	2023-11-09	486			HEATING	645
US	-40.6452	16:53:42	2023-11-09	487			HEATING	645
US	-40.6457	16:53:43	2023-11-09	488			HEATING	645
US	-40.6455	16:53:43	2023-11-09	489			HEATING	645
US	-40.6442	16:53:44	2023-11-09	490			HEATING	645
US	-40.6447	16:53:45	2023-11-09	491			HEATING	645
US	-40.6458	16:53:46	2023-11-09	492			HEATING	645
ST	-40.6459	16:53:48	2023-11-09	493			HEATING	645
ST	-40.646	16:53:48	2023-11-09	494			HEATING	645
ST	-40.646	16:53:49	2023-11-09	495			HEATING	645
US	-40.6447	16:53:50	2023-11-09	496			HEATING	645
US	-40.6459	16:53:52	2023-11-09	497			HEATING	645
US	-40.646	16:53:53	2023-11-09	498			HEATING	645
US	-40.6443	16:53:54	2023-11-09	499			HEATING	645
US	-40.6445	16:53:55	2023-11-09	500			HEATING	645
US	-40.645	16:53:56	2023-11-09	501			HEATING	645
ST	-40.6451	16:53:56	2023-11-09	502			HEATING	645
US	-40.6454	16:53:57	2023-11-09	503			HEATING	645
US	-40.6469	16:53:58	2023-11-09	504			HEATING	645
US	-40.6468	16:53:59	2023-11-09	505			HEATING	645
US	-40.6462	16:54:00	2023-11-09	506			HEATING	645
ST	-40.6461	16:54:02	2023-11-09	507			HEATING	645
ST	-40.6459	16:54:03	2023-11-09	508			HEATING	645
ST	-40.6457	16:54:04	2023-11-09	509			HEATING	645
ST	-40.6458	16:54:05	2023-11-09	510			HEATING	645
ST	-40.6458	16:54:06	2023-11-09	511			HEATING	645
ST	-40.6458	16:54:07	2023-11-09	512			HEATING	645
ST	-40.6458	16:54:08	2023-11-09	513			HEATING	645
US	-40.6461	16:54:09	2023-11-09	514			HEATING	645
ST	-40.647	16:54:09	2023-11-09	515			HEATING	645
ST	-40.647	16:54:10	2023-11-09	516			HEATING	645
ST	-40.647	16:54:11	2023-11-09	517			HEATING	645
ST	-40.6469	16:54:12	2023-11-09	518			HEATING	645
US	-40.1287	17:05:16	2023-11-09	1	40.1184	0.00742033	HEATING	704
US	-40.1289	17:05:17	2023-11-09	2			HEATING	704
US	-40.1292	17:05:18	2023-11-09	3			HEATING	704
US	-40.1267	17:05:19	2023-11-09	4			HEATING	704
US	-40.1309	17:05:20	2023-11-09	5			HEATING	704
US	-40.1272	17:05:21	2023-11-09	6			HEATING	704
US	-40.1282	17:05:22	2023-11-09	7			HEATING	704
ST	-40.1283	17:05:23	2023-11-09	8			HEATING	704
ST	-40.1282	17:05:24	2023-11-09	9			HEATING	704
ST	-40.1279	17:05:25	2023-11-09	10			HEATING	704
ST	-40.128	17:05:26	2023-11-09	11			HEATING	704
ST	-40.1282	17:05:27	2023-11-09	12			HEATING	704
ST	-40.1282	17:05:28	2023-11-09	13			HEATING	704
US	-40.127	17:05:29	2023-11-09	14			HEATING	704
US	-40.1259	17:05:30	2023-11-09	15			HEATING	704
US	-40.1259	17:05:31	2023-11-09	16			HEATING	704
US	-40.1281	17:05:32	2023-11-09	17			HEATING	704
US	-40.1286	17:05:33	2023-11-09	18			HEATING	704
US	-40.1273	17:05:34	2023-11-09	19			HEATING	704
US	-40.1266	17:05:35	2023-11-09	20			HEATING	704
ST	-40.1261	17:05:36	2023-11-09	21			HEATING	704
ST	-40.1261	17:05:37	2023-11-09	22			HEATING	704
US	-40.1257	17:05:38	2023-11-09	23			HEATING	704
US	-40.1251	17:05:39	2023-11-09	24			HEATING	704
US	-40.1266	17:05:40	2023-11-09	25			HEATING	704
US	-40.1278	17:05:41	2023-11-09	26			HEATING	704
US	-40.1284	17:05:42	2023-11-09	27			HEATING	704
US	-40.129	17:05:43	2023-11-09	28			HEATING	704
ST	-40.1292	17:05:44	2023-11-09	29			HEATING	704
ST	-40.1287	17:05:45	2023-11-09	30			HEATING	704
US	-40.1279	17:05:46	2023-11-09	31			HEATING	704
US	-40.1268	17:05:47	2023-11-09	32			HEATING	704
ST	-40.1263	17:05:48	2023-11-09	33			HEATING	704
US	-40.1272	17:05:49	2023-11-09	34			HEATING	704
ST	-40.1275	17:05:50	2023-11-09	35			HEATING	704
US	-40.1267	17:05:51	2023-11-09	36			HEATING	704
US	-40.1267	17:05:52	2023-11-09	37			HEATING	704
ST	-40.1267	17:05:53	2023-11-09	38			HEATING	704
ST	-40.1266	17:05:54	2023-11-09	39			HEATING	704
ST	-40.1264	17:05:55	2023-11-09	40			HEATING	704
ST	-40.1262	17:05:56	2023-11-09	41			HEATING	704
US	-40.1275	17:05:57	2023-11-09	42			HEATING	704
US	-40.127	17:05:58	2023-11-09	43			HEATING	704
ST	-40.1269	17:05:59	2023-11-09	44			HEATING	704
ST	-40.1269	17:06:00	2023-11-09	45			HEATING	704
ST	-40.1269	17:06:01	2023-11-09	46			HEATING	704
US	-40.1249	17:06:02	2023-11-09	47			HEATING	704
ST	-40.1246	17:06:03	2023-11-09	48			HEATING	704
ST	-40.1246	17:06:04	2023-11-09	49			HEATING	704
US	-40.1249	17:06:05	2023-11-09	50			HEATING	704
US	-40.1258	17:06:06	2023-11-09	51			HEATING	704
US	-40.1245	17:06:07	2023-11-09	52			HEATING	704
ST	-40.1242	17:06:08	2023-11-09	53			HEATING	704
US	-40.1238	17:06:09	2023-11-09	54			HEATING	704
ST	-40.1235	17:06:10	2023-11-09	55			HEATING	704
US	-40.1238	17:06:11	2023-11-09	56			HEATING	704
US	-40.124	17:06:12	2023-11-09	57			HEATING	704
ST	-40.1241	17:06:13	2023-11-09	58			HEATING	704
US	-40.1183	17:06:14	2023-11-09	59			HEATING	704
US	-40.1226	17:06:15	2023-11-09	60			HEATING	704
US	-40.1261	17:06:16	2023-11-09	61			HEATING	704
US	-40.1298	17:06:17	2023-11-09	62			HEATING	704
US	-40.1193	17:06:18	2023-11-09	63			HEATING	704
US	-40.1185	17:06:19	2023-11-09	64			HEATING	704
US	-40.1247	17:06:20	2023-11-09	65			HEATING	704
US	-40.1201	17:06:21	2023-11-09	66			HEATING	704
US	-40.1278	17:06:22	2023-11-09	67			HEATING	704
US	-40.1284	17:06:23	2023-11-09	68			HEATING	704
US	-40.1296	17:06:24	2023-11-09	69			HEATING	704
US	-40.1171	17:06:25	2023-11-09	70			HEATING	704
US	-40.1257	17:06:26	2023-11-09	71			HEATING	704
US	-40.1263	17:06:27	2023-11-09	72			HEATING	704
US	-40.1265	17:06:28	2023-11-09	73			HEATING	704
US	-40.1143	17:06:29	2023-11-09	74			HEATING	704
US	-40.1188	17:06:30	2023-11-09	75			HEATING	704
US	-40.1214	17:06:31	2023-11-09	76			HEATING	704
US	-40.1123	17:06:32	2023-11-09	77			HEATING	704
US	-40.1122	17:06:33	2023-11-09	78			HEATING	704
US	-40.1178	17:06:34	2023-11-09	79			HEATING	704
US	-40.1226	17:06:35	2023-11-09	80			HEATING	704
US	-40.1215	17:06:36	2023-11-09	81			HEATING	704
US	-40.1161	17:06:37	2023-11-09	82			HEATING	704
US	-40.123	17:06:38	2023-11-09	83			HEATING	704
US	-40.1145	17:06:39	2023-11-09	84			HEATING	704
US	-40.1174	17:06:40	2023-11-09	85			HEATING	704
US	-40.124	17:06:41	2023-11-09	86			HEATING	704
US	-40.1238	17:06:42	2023-11-09	87			HEATING	704
US	-40.1177	17:06:43	2023-11-09	88			HEATING	704
ST	-40.1173	17:06:44	2023-11-09	89			HEATING	704
US	-40.1154	17:06:45	2023-11-09	90			HEATING	704
ST	-40.1148	17:06:46	2023-11-09	91			HEATING	704
US	-40.1161	17:06:47	2023-11-09	92			HEATING	704
US	-40.1174	17:06:48	2023-11-09	93			HEATING	704
US	-40.1242	17:06:49	2023-11-09	94			HEATING	704
US	-40.1216	17:06:50	2023-11-09	95			HEATING	704
ST	-40.1221	17:06:51	2023-11-09	96			HEATING	704
US	-40.1209	17:06:52	2023-11-09	97			HEATING	704
US	-40.1192	17:06:53	2023-11-09	98			HEATING	704
US	-40.1179	17:06:54	2023-11-09	99			HEATING	704
US	-40.1169	17:06:55	2023-11-09	100			HEATING	704
US	-40.1183	17:06:56	2023-11-09	101			HEATING	704
US	-40.1204	17:06:57	2023-11-09	102			HEATING	704
US	-40.1205	17:06:58	2023-11-09	103			HEATING	704
US	-40.1199	17:06:59	2023-11-09	104			HEATING	704
ST	-40.12	17:07:00	2023-11-09	105			HEATING	704
ST	-40.1202	17:07:01	2023-11-09	106			HEATING	704
ST	-40.1203	17:07:02	2023-11-09	107			HEATING	704
ST	-40.1202	17:07:03	2023-11-09	108			HEATING	704
US	-40.1188	17:07:04	2023-11-09	109			HEATING	704
US	-40.118	17:07:05	2023-11-09	110			HEATING	704
US	-40.118	17:07:06	2023-11-09	111			HEATING	704
US	-40.1191	17:07:07	2023-11-09	112			HEATING	704
US	-40.12	17:07:08	2023-11-09	113			HEATING	704
US	-40.1188	17:07:09	2023-11-09	114			HEATING	704
US	-40.117	17:07:10	2023-11-09	115			HEATING	704
ST	-40.117	17:07:11	2023-11-09	116			HEATING	704
US	-40.1163	17:07:12	2023-11-09	117			HEATING	704
ST	-40.1154	17:07:13	2023-11-09	118			HEATING	704
US	-40.1162	17:07:14	2023-11-09	119			HEATING	704
US	-40.1178	17:07:15	2023-11-09	120			HEATING	704
US	-40.1251	17:07:16	2023-11-09	121			HEATING	704
US	-40.119	17:07:17	2023-11-09	122			HEATING	704
US	-40.1265	17:07:18	2023-11-09	123			HEATING	704
US	-40.1248	17:07:19	2023-11-09	124			HEATING	704
US	-40.122	17:07:20	2023-11-09	125			HEATING	704
US	-40.1214	17:07:21	2023-11-09	126			HEATING	704
US	-40.12	17:07:22	2023-11-09	127			HEATING	704
US	-40.1198	17:07:23	2023-11-09	128			HEATING	704
US	-40.1144	17:07:24	2023-11-09	129			HEATING	704
US	-40.1168	17:07:25	2023-11-09	130			HEATING	704
US	-40.1161	17:07:26	2023-11-09	131			HEATING	704
US	-40.122	17:07:27	2023-11-09	132			HEATING	704
US	-40.125	17:07:28	2023-11-09	133			HEATING	704
US	-40.1241	17:07:29	2023-11-09	134			HEATING	704
US	-40.1218	17:07:30	2023-11-09	135			HEATING	704
US	-40.1187	17:07:31	2023-11-09	136			HEATING	704
US	-40.1175	17:07:32	2023-11-09	137			HEATING	704
US	-40.1169	17:07:33	2023-11-09	138			HEATING	704
US	-40.1161	17:07:34	2023-11-09	139			HEATING	704
ST	-40.1161	17:07:35	2023-11-09	140			HEATING	704
US	-40.1183	17:07:36	2023-11-09	141			HEATING	704
US	-40.1225	17:07:37	2023-11-09	142			HEATING	704
US	-40.1224	17:07:38	2023-11-09	143			HEATING	704
US	-40.1181	17:07:39	2023-11-09	144			HEATING	704
US	-40.1201	17:07:40	2023-11-09	145			HEATING	704
US	-40.1211	17:07:41	2023-11-09	146			HEATING	704
US	-40.121	17:07:42	2023-11-09	147			HEATING	704
US	-40.1121	17:07:43	2023-11-09	148			HEATING	704
US	-40.1187	17:07:44	2023-11-09	149			HEATING	704
US	-40.1303	17:07:45	2023-11-09	150			HEATING	704
US	-40.1246	17:07:46	2023-11-09	151			HEATING	704
US	-40.1263	17:07:47	2023-11-09	152			HEATING	704
US	-40.1267	17:07:48	2023-11-09	153			HEATING	704
US	-40.1258	17:07:49	2023-11-09	154			HEATING	704
US	-40.1234	17:07:50	2023-11-09	155			HEATING	704
US	-40.1214	17:07:51	2023-11-09	156			HEATING	704
US	-40.119	17:07:52	2023-11-09	157			HEATING	704
US	-40.1113	17:07:53	2023-11-09	158			HEATING	704
US	-40.109	17:07:54	2023-11-09	159			HEATING	704
US	-40.1177	17:07:55	2023-11-09	160			HEATING	704
US	-40.1187	17:07:56	2023-11-09	161			HEATING	704
US	-40.1207	17:07:57	2023-11-09	162			HEATING	704
US	-40.1199	17:07:58	2023-11-09	163			HEATING	704
US	-40.1195	17:07:59	2023-11-09	164			HEATING	704
ST	-40.1196	17:08:00	2023-11-09	165			HEATING	704
US	-40.1176	17:08:01	2023-11-09	166			HEATING	704
US	-40.1126	17:08:02	2023-11-09	167			HEATING	704
US	-40.1117	17:08:03	2023-11-09	168			HEATING	704
US	-40.1103	17:08:04	2023-11-09	169			HEATING	704
US	-40.1188	17:08:05	2023-11-09	170			HEATING	704
US	-40.1198	17:08:06	2023-11-09	171			HEATING	704
US	-40.1191	17:08:07	2023-11-09	172			HEATING	704
US	-40.1198	17:08:08	2023-11-09	173			HEATING	704
US	-40.1102	17:08:09	2023-11-09	174			HEATING	704
US	-40.104	17:08:10	2023-11-09	175			HEATING	704
US	-40.1108	17:08:11	2023-11-09	176			HEATING	704
US	-40.1099	17:08:12	2023-11-09	177			HEATING	704
US	-40.0989	17:08:13	2023-11-09	178			HEATING	704
US	-40.1106	17:08:14	2023-11-09	179			HEATING	704
US	-40.1078	17:08:15	2023-11-09	180			HEATING	704
US	-40.111	17:08:16	2023-11-09	181			HEATING	704
ST	-40.1112	17:08:17	2023-11-09	182			HEATING	704
ST	-40.1116	17:08:18	2023-11-09	183			HEATING	704
US	-40.1126	17:08:19	2023-11-09	184			HEATING	704
US	-40.1118	17:08:20	2023-11-09	185			HEATING	704
US	-40.1123	17:08:21	2023-11-09	186			HEATING	704
US	-40.1272	17:08:22	2023-11-09	187			HEATING	704
US	-40.1075	17:08:23	2023-11-09	188			HEATING	704
US	-40.1226	17:08:24	2023-11-09	189			HEATING	704
US	-40.1265	17:08:25	2023-11-09	190			HEATING	704
US	-40.1055	17:08:26	2023-11-09	191			HEATING	704
US	-40.1138	17:08:27	2023-11-09	192			HEATING	704
US	-40.1172	17:08:28	2023-11-09	193			HEATING	704
US	-40.1181	17:08:29	2023-11-09	194			HEATING	704
US	-40.1162	17:08:30	2023-11-09	195			HEATING	704
US	-40.1156	17:08:31	2023-11-09	196			HEATING	704
US	-40.1151	17:08:32	2023-11-09	197			HEATING	704
US	-40.1135	17:08:33	2023-11-09	198			HEATING	704
US	-40.1145	17:08:34	2023-11-09	199			HEATING	704
US	-40.1164	17:08:35	2023-11-09	200			HEATING	704
US	-40.1175	17:08:36	2023-11-09	201			HEATING	704
US	-40.1173	17:08:37	2023-11-09	202			HEATING	704
US	-40.1161	17:08:38	2023-11-09	203			HEATING	704
US	-40.1161	17:08:39	2023-11-09	204			HEATING	704
ST	-40.1161	17:08:40	2023-11-09	205			HEATING	704
US	-40.1148	17:08:41	2023-11-09	206			HEATING	704
US	-40.1141	17:08:42	2023-11-09	207			HEATING	704
US	-40.1123	17:08:43	2023-11-09	208			HEATING	704
US	-40.1122	17:08:44	2023-11-09	209			HEATING	704
US	-40.1149	17:08:45	2023-11-09	210			HEATING	704
US	-40.1159	17:08:46	2023-11-09	211			HEATING	704
US	-40.1209	17:08:47	2023-11-09	212			HEATING	704
US	-40.1215	17:08:48	2023-11-09	213			HEATING	704
US	-40.1157	17:08:49	2023-11-09	214			HEATING	704
US	-40.1153	17:08:50	2023-11-09	215			HEATING	704
US	-40.1142	17:08:51	2023-11-09	216			HEATING	704
US	-40.1151	17:08:52	2023-11-09	217			HEATING	704
US	-40.1125	17:08:53	2023-11-09	218			HEATING	704
US	-40.1122	17:08:54	2023-11-09	219			HEATING	704
US	-40.1128	17:08:55	2023-11-09	220			HEATING	704
US	-40.1146	17:08:56	2023-11-09	221			HEATING	704
US	-40.1236	17:08:57	2023-11-09	222			HEATING	704
US	-40.1169	17:08:58	2023-11-09	223			HEATING	704
US	-40.1139	17:08:59	2023-11-09	224			HEATING	704
US	-40.1159	17:09:00	2023-11-09	225			HEATING	704
US	-40.1242	17:09:01	2023-11-09	226			HEATING	704
US	-40.1201	17:09:02	2023-11-09	227			HEATING	704
US	-40.1224	17:09:03	2023-11-09	228			HEATING	704
US	-40.1098	17:09:04	2023-11-09	229			HEATING	704
US	-40.1086	17:09:05	2023-11-09	230			HEATING	704
US	-40.0987	17:09:06	2023-11-09	231			HEATING	704
US	-40.1055	17:09:07	2023-11-09	232			HEATING	704
US	-40.1093	17:09:08	2023-11-09	233			HEATING	704
US	-40.113	17:09:09	2023-11-09	234			HEATING	704
US	-40.1228	17:09:10	2023-11-09	235			HEATING	704
US	-40.1206	17:09:11	2023-11-09	236			HEATING	704
US	-40.121	17:09:12	2023-11-09	237			HEATING	704
US	-40.1226	17:09:13	2023-11-09	238			HEATING	704
US	-40.1239	17:09:14	2023-11-09	239			HEATING	704
US	-40.1128	17:09:15	2023-11-09	240			HEATING	704
US	-40.1097	17:09:16	2023-11-09	241			HEATING	704
US	-40.1105	17:09:17	2023-11-09	242			HEATING	704
US	-40.1138	17:09:18	2023-11-09	243			HEATING	704
US	-40.1181	17:09:19	2023-11-09	244			HEATING	704
US	-40.1292	17:09:20	2023-11-09	245			HEATING	704
US	-40.1174	17:09:21	2023-11-09	246			HEATING	704
US	-40.1225	17:09:22	2023-11-09	247			HEATING	704
US	-40.1201	17:09:23	2023-11-09	248			HEATING	704
US	-40.1197	17:09:24	2023-11-09	249			HEATING	704
US	-40.1187	17:09:25	2023-11-09	250			HEATING	704
US	-40.1212	17:09:26	2023-11-09	251			HEATING	704
US	-40.1141	17:09:27	2023-11-09	252			HEATING	704
US	-40.1214	17:09:28	2023-11-09	253			HEATING	704
US	-40.1099	17:09:29	2023-11-09	254			HEATING	704
US	-40.0986	17:09:30	2023-11-09	255			HEATING	704
US	-40.1292	17:09:31	2023-11-09	256			HEATING	704
US	-40.1237	17:09:32	2023-11-09	257			HEATING	704
US	-40.1109	17:09:33	2023-11-09	258			HEATING	704
US	-40.0966	17:09:34	2023-11-09	259			HEATING	704
US	-40.1042	17:09:35	2023-11-09	260			HEATING	704
US	-40.1117	17:09:36	2023-11-09	261			HEATING	704
US	-40.1147	17:09:37	2023-11-09	262			HEATING	704
US	-40.116	17:09:38	2023-11-09	263			HEATING	704
US	-40.1231	17:09:39	2023-11-09	264			HEATING	704
US	-40.115	17:09:40	2023-11-09	265			HEATING	704
US	-40.1154	17:09:41	2023-11-09	266			HEATING	704
US	-40.1231	17:09:42	2023-11-09	267			HEATING	704
US	-40.1229	17:09:43	2023-11-09	268			HEATING	704
US	-40.1201	17:09:44	2023-11-09	269			HEATING	704
US	-40.1241	17:09:45	2023-11-09	270			HEATING	704
US	-40.1043	17:09:46	2023-11-09	271			HEATING	704
US	-40.0918	17:09:47	2023-11-09	272			HEATING	704
US	-40.0981	17:09:48	2023-11-09	273			HEATING	704
US	-40.1151	17:09:49	2023-11-09	274			HEATING	704
US	-40.1221	17:09:50	2023-11-09	275			HEATING	704
US	-40.1037	17:09:51	2023-11-09	276			HEATING	704
US	-40.095	17:09:52	2023-11-09	277			HEATING	704
US	-40.0988	17:09:53	2023-11-09	278			HEATING	704
US	-40.1122	17:09:54	2023-11-09	279			HEATING	704
US	-40.1163	17:09:55	2023-11-09	280			HEATING	704
US	-40.1103	17:09:56	2023-11-09	281			HEATING	704
US	-40.1081	17:09:57	2023-11-09	282			HEATING	704
US	-40.1142	17:09:58	2023-11-09	283			HEATING	704
US	-40.109	17:09:59	2023-11-09	284			HEATING	704
US	-40.1036	17:10:00	2023-11-09	285			HEATING	704
US	-40.1014	17:10:01	2023-11-09	286			HEATING	704
US	-40.1059	17:10:02	2023-11-09	287			HEATING	704
US	-40.1048	17:10:03	2023-11-09	288			HEATING	704
US	-40.0999	17:10:04	2023-11-09	289			HEATING	704
US	-40.1001	17:10:05	2023-11-09	290			HEATING	704
US	-40.1092	17:10:06	2023-11-09	291			HEATING	704
US	-40.1134	17:10:07	2023-11-09	292			HEATING	704
US	-40.1169	17:10:08	2023-11-09	293			HEATING	704
US	-40.1143	17:10:09	2023-11-09	294			HEATING	704
US	-40.1262	17:10:10	2023-11-09	295			HEATING	704
US	-40.1127	17:10:11	2023-11-09	296			HEATING	704
US	-40.1036	17:10:12	2023-11-09	297			HEATING	704
US	-40.1105	17:10:13	2023-11-09	298			HEATING	704
US	-40.1066	17:10:14	2023-11-09	299			HEATING	704
US	-40.109	17:10:15	2023-11-09	300			HEATING	704
US	-40.1048	17:10:16	2023-11-09	301			HEATING	704
US	-40.1172	17:10:17	2023-11-09	302			HEATING	704
US	-40.1185	17:10:18	2023-11-09	303			HEATING	704
US	-40.1144	17:10:19	2023-11-09	304			HEATING	704
US	-40.1159	17:10:20	2023-11-09	305			HEATING	704
US	-39.9112	17:26:35	2023-11-09	1	39.9111	0.00531365	HEATING	745
US	-39.9077	17:26:36	2023-11-09	2			HEATING	745
US	-39.9048	17:26:37	2023-11-09	3			HEATING	745
US	-39.9099	17:26:38	2023-11-09	4			HEATING	745
US	-39.9085	17:26:39	2023-11-09	5			HEATING	745
US	-39.9099	17:26:40	2023-11-09	6			HEATING	745
US	-39.9051	17:26:41	2023-11-09	7			HEATING	745
US	-39.9082	17:26:42	2023-11-09	8			HEATING	745
US	-39.9036	17:26:44	2023-11-09	9			HEATING	745
US	-39.9129	17:26:45	2023-11-09	10			HEATING	745
US	-39.9077	17:26:46	2023-11-09	11			HEATING	745
US	-39.9078	17:26:47	2023-11-09	12			HEATING	745
US	-39.9067	17:26:47	2023-11-09	13			HEATING	745
US	-39.912	17:26:48	2023-11-09	14			HEATING	745
US	-39.9137	17:26:49	2023-11-09	15			HEATING	745
US	-39.9112	17:26:50	2023-11-09	16			HEATING	745
US	-39.9066	17:26:51	2023-11-09	17			HEATING	745
US	-39.8997	17:26:52	2023-11-09	18			HEATING	745
US	-39.9098	17:26:53	2023-11-09	19			HEATING	745
US	-39.914	17:26:54	2023-11-09	20			HEATING	745
US	-39.9033	17:26:56	2023-11-09	21			HEATING	745
US	-39.9001	17:26:57	2023-11-09	22			HEATING	745
US	-39.9096	17:26:58	2023-11-09	23			HEATING	745
US	-39.9069	17:26:59	2023-11-09	24			HEATING	745
US	-39.9103	17:27:00	2023-11-09	25			HEATING	745
US	-39.9082	17:27:00	2023-11-09	26			HEATING	745
US	-39.9027	17:27:01	2023-11-09	27			HEATING	745
US	-39.9114	17:27:02	2023-11-09	28			HEATING	745
US	-39.912	17:27:03	2023-11-09	29			HEATING	745
US	-39.904	17:27:04	2023-11-09	30			HEATING	745
US	-39.8979	17:27:05	2023-11-09	31			HEATING	745
US	-39.9002	17:27:06	2023-11-09	32			HEATING	745
US	-39.9055	17:27:07	2023-11-09	33			HEATING	745
US	-39.9026	17:27:09	2023-11-09	34			HEATING	745
US	-39.9104	17:27:10	2023-11-09	35			HEATING	745
US	-39.9164	17:27:11	2023-11-09	36			HEATING	745
US	-39.9069	17:27:12	2023-11-09	37			HEATING	745
US	-39.901	17:27:13	2023-11-09	38			HEATING	745
US	-39.9075	17:27:13	2023-11-09	39			HEATING	745
US	-39.9109	17:27:14	2023-11-09	40			HEATING	745
US	-39.9115	17:27:15	2023-11-09	41			HEATING	745
US	-39.9049	17:27:16	2023-11-09	42			HEATING	745
US	-39.9076	17:27:17	2023-11-09	43			HEATING	745
US	-39.9095	17:27:18	2023-11-09	44			HEATING	745
US	-39.9046	17:27:19	2023-11-09	45			HEATING	745
US	-39.9104	17:27:21	2023-11-09	46			HEATING	745
US	-39.9112	17:27:21	2023-11-09	47			HEATING	745
US	-39.9138	17:27:23	2023-11-09	48			HEATING	745
US	-39.9085	17:27:24	2023-11-09	49			HEATING	745
US	-39.913	17:27:25	2023-11-09	50			HEATING	745
US	-39.9088	17:27:25	2023-11-09	51			HEATING	745
US	-39.9095	17:27:26	2023-11-09	52			HEATING	745
US	-39.9074	17:27:27	2023-11-09	53			HEATING	745
US	-39.9078	17:27:28	2023-11-09	54			HEATING	745
US	-39.9045	17:27:29	2023-11-09	55			HEATING	745
US	-39.9033	17:27:30	2023-11-09	56			HEATING	745
US	-39.903	17:27:31	2023-11-09	57			HEATING	745
US	-39.9135	17:27:33	2023-11-09	58			HEATING	745
US	-39.913	17:27:34	2023-11-09	59			HEATING	745
US	-39.911	17:27:35	2023-11-09	60			HEATING	745
US	-39.9096	17:27:35	2023-11-09	61			HEATING	745
US	-39.9136	17:27:37	2023-11-09	62			HEATING	745
US	-39.908	17:27:38	2023-11-09	63			HEATING	745
US	-39.9077	17:27:38	2023-11-09	64			HEATING	745
US	-39.9091	17:27:39	2023-11-09	65			HEATING	745
US	-39.91	17:27:40	2023-11-09	66			HEATING	745
US	-39.9103	17:27:41	2023-11-09	67			HEATING	745
US	-39.9032	17:27:42	2023-11-09	68			HEATING	745
US	-39.9107	17:27:43	2023-11-09	69			HEATING	745
US	-39.9076	17:27:44	2023-11-09	70			HEATING	745
US	-39.9099	17:27:46	2023-11-09	71			HEATING	745
US	-39.9037	17:27:47	2023-11-09	72			HEATING	745
US	-39.9092	17:27:48	2023-11-09	73			HEATING	745
US	-39.9061	17:27:49	2023-11-09	74			HEATING	745
US	-39.9136	17:27:50	2023-11-09	75			HEATING	745
US	-39.9211	17:27:51	2023-11-09	76			HEATING	745
US	-39.9217	17:27:51	2023-11-09	77			HEATING	745
US	-39.9196	17:27:52	2023-11-09	78			HEATING	745
US	-39.9183	17:27:53	2023-11-09	79			HEATING	745
US	-39.918	17:27:54	2023-11-09	80			HEATING	745
US	-39.9138	17:27:55	2023-11-09	81			HEATING	745
US	-39.9203	17:27:56	2023-11-09	82			HEATING	745
US	-39.9178	17:27:58	2023-11-09	83			HEATING	745
US	-39.9158	17:27:58	2023-11-09	84			HEATING	745
US	-39.9075	17:28:00	2023-11-09	85			HEATING	745
US	-39.9076	17:28:00	2023-11-09	86			HEATING	745
US	-39.9134	17:28:02	2023-11-09	87			HEATING	745
US	-39.9061	17:28:03	2023-11-09	88			HEATING	745
US	-39.9079	17:28:03	2023-11-09	89			HEATING	745
US	-39.9179	17:28:04	2023-11-09	90			HEATING	745
US	-39.9137	17:28:05	2023-11-09	91			HEATING	745
US	-39.9192	17:28:06	2023-11-09	92			HEATING	745
US	-39.9195	17:28:07	2023-11-09	93			HEATING	745
US	-39.9132	17:28:08	2023-11-09	94			HEATING	745
US	-39.9111	17:28:09	2023-11-09	95			HEATING	745
US	-39.9082	17:28:10	2023-11-09	96			HEATING	745
US	-39.9103	17:28:12	2023-11-09	97			HEATING	745
US	-39.9095	17:28:13	2023-11-09	98			HEATING	745
US	-39.9178	17:28:14	2023-11-09	99			HEATING	745
US	-39.9149	17:28:15	2023-11-09	100			HEATING	745
US	-39.9236	17:28:15	2023-11-09	101			HEATING	745
US	-39.9157	17:28:16	2023-11-09	102			HEATING	745
US	-39.9115	17:28:17	2023-11-09	103			HEATING	745
US	-39.9118	17:28:18	2023-11-09	104			HEATING	745
ST	-39.912	17:28:19	2023-11-09	105			HEATING	745
US	-39.913	17:28:20	2023-11-09	106			HEATING	745
US	-39.9108	17:28:21	2023-11-09	107			HEATING	745
US	-39.9183	17:28:22	2023-11-09	108			HEATING	745
US	-39.9099	17:28:24	2023-11-09	109			HEATING	745
US	-39.9038	17:28:25	2023-11-09	110			HEATING	745
US	-39.912	17:28:26	2023-11-09	111			HEATING	745
US	-39.9135	17:28:27	2023-11-09	112			HEATING	745
US	-39.9121	17:28:28	2023-11-09	113			HEATING	745
US	-39.921	17:28:28	2023-11-09	114			HEATING	745
US	-39.9181	17:28:29	2023-11-09	115			HEATING	745
US	-39.909	17:28:30	2023-11-09	116			HEATING	745
US	-39.9101	17:28:31	2023-11-09	117			HEATING	745
US	-39.912	17:28:32	2023-11-09	118			HEATING	745
US	-39.9182	17:28:33	2023-11-09	119			HEATING	745
US	-39.9181	17:28:34	2023-11-09	120			HEATING	745
US	-39.9049	17:28:36	2023-11-09	121			HEATING	745
US	-39.9176	17:28:37	2023-11-09	122			HEATING	745
US	-39.9212	17:28:37	2023-11-09	123			HEATING	745
US	-39.9186	17:28:39	2023-11-09	124			HEATING	745
US	-39.9213	17:28:40	2023-11-09	125			HEATING	745
US	-39.916	17:28:41	2023-11-09	126			HEATING	745
US	-39.92	17:28:41	2023-11-09	127			HEATING	745
US	-39.9172	17:28:42	2023-11-09	128			HEATING	745
US	-39.9143	17:28:43	2023-11-09	129			HEATING	745
US	-39.9093	17:28:44	2023-11-09	130			HEATING	745
US	-39.9213	17:28:45	2023-11-09	131			HEATING	745
US	-39.9195	17:28:46	2023-11-09	132			HEATING	745
US	-39.9118	17:28:47	2023-11-09	133			HEATING	745
US	-39.9119	17:28:49	2023-11-09	134			HEATING	745
US	-39.9123	17:28:50	2023-11-09	135			HEATING	745
ST	-39.9124	17:28:51	2023-11-09	136			HEATING	745
ST	-39.9127	17:28:52	2023-11-09	137			HEATING	745
US	-39.907	17:28:53	2023-11-09	138			HEATING	745
US	-39.9151	17:28:53	2023-11-09	139			HEATING	745
US	-39.9161	17:28:54	2023-11-09	140			HEATING	745
US	-39.9153	17:28:55	2023-11-09	141			HEATING	745
US	-39.9075	17:28:56	2023-11-09	142			HEATING	745
US	-39.3254	17:43:30	2023-11-09	1	39.3317	0.0110106	HEATING	845
US	-39.3157	17:43:31	2023-11-09	2			HEATING	845
US	-39.3253	17:43:32	2023-11-09	3			HEATING	845
US	-39.3342	17:43:33	2023-11-09	4			HEATING	845
US	-39.3429	17:43:34	2023-11-09	5			HEATING	845
US	-39.3207	17:43:35	2023-11-09	6			HEATING	845
US	-39.3258	17:43:36	2023-11-09	7			HEATING	845
US	-39.3269	17:43:37	2023-11-09	8			HEATING	845
US	-39.3295	17:43:38	2023-11-09	9			HEATING	845
US	-39.3374	17:43:39	2023-11-09	10			HEATING	845
US	-39.3255	17:43:40	2023-11-09	11			HEATING	845
US	-39.3144	17:43:41	2023-11-09	12			HEATING	845
US	-39.3206	17:43:42	2023-11-09	13			HEATING	845
US	-39.324	17:43:43	2023-11-09	14			HEATING	845
US	-39.3316	17:43:44	2023-11-09	15			HEATING	845
US	-39.345	17:43:45	2023-11-09	16			HEATING	845
US	-39.3333	17:43:46	2023-11-09	17			HEATING	845
US	-39.3293	17:43:47	2023-11-09	18			HEATING	845
US	-39.3395	17:43:48	2023-11-09	19			HEATING	845
US	-39.3338	17:43:49	2023-11-09	20			HEATING	845
US	-39.3327	17:43:50	2023-11-09	21			HEATING	845
US	-39.3309	17:43:51	2023-11-09	22			HEATING	845
US	-39.335	17:43:52	2023-11-09	23			HEATING	845
US	-39.3311	17:43:53	2023-11-09	24			HEATING	845
US	-39.328	17:43:54	2023-11-09	25			HEATING	845
US	-39.3462	17:43:55	2023-11-09	26			HEATING	845
US	-39.3488	17:43:56	2023-11-09	27			HEATING	845
US	-39.3506	17:43:57	2023-11-09	28			HEATING	845
US	-39.3373	17:43:58	2023-11-09	29			HEATING	845
US	-39.3584	17:43:59	2023-11-09	30			HEATING	845
US	-39.3623	17:44:00	2023-11-09	31			HEATING	845
US	-39.3249	17:44:01	2023-11-09	32			HEATING	845
US	-39.319	17:44:02	2023-11-09	33			HEATING	845
US	-39.3141	17:44:03	2023-11-09	34			HEATING	845
US	-39.332	17:44:04	2023-11-09	35			HEATING	845
US	-39.3368	17:44:05	2023-11-09	36			HEATING	845
US	-39.3339	17:44:06	2023-11-09	37			HEATING	845
US	-39.3571	17:44:07	2023-11-09	38			HEATING	845
US	-39.3347	17:44:08	2023-11-09	39			HEATING	845
US	-39.3291	17:44:09	2023-11-09	40			HEATING	845
US	-39.3359	17:44:10	2023-11-09	41			HEATING	845
US	-39.3233	17:44:11	2023-11-09	42			HEATING	845
US	-39.3343	17:44:12	2023-11-09	43			HEATING	845
US	-39.3338	17:44:13	2023-11-09	44			HEATING	845
US	-39.3213	17:44:14	2023-11-09	45			HEATING	845
US	-39.3387	17:44:15	2023-11-09	46			HEATING	845
US	-39.3609	17:44:16	2023-11-09	47			HEATING	845
US	-39.3508	17:44:17	2023-11-09	48			HEATING	845
US	-39.327	17:44:18	2023-11-09	49			HEATING	845
US	-39.3149	17:44:19	2023-11-09	50			HEATING	845
US	-39.3286	17:44:20	2023-11-09	51			HEATING	845
US	-39.3462	17:44:21	2023-11-09	52			HEATING	845
US	-39.3398	17:44:22	2023-11-09	53			HEATING	845
US	-39.3308	17:44:23	2023-11-09	54			HEATING	845
US	-39.3306	17:44:24	2023-11-09	55			HEATING	845
US	-39.3365	17:44:25	2023-11-09	56			HEATING	845
US	-39.3558	17:44:26	2023-11-09	57			HEATING	845
US	-39.3434	17:44:27	2023-11-09	58			HEATING	845
US	-39.3238	17:44:28	2023-11-09	59			HEATING	845
US	-39.3208	17:44:29	2023-11-09	60			HEATING	845
US	-39.3405	17:44:30	2023-11-09	61			HEATING	845
US	-39.3492	17:44:31	2023-11-09	62			HEATING	845
US	-39.3229	17:44:32	2023-11-09	63			HEATING	845
US	-39.3148	17:44:33	2023-11-09	64			HEATING	845
US	-39.3241	17:44:34	2023-11-09	65			HEATING	845
US	-39.3271	17:44:35	2023-11-09	66			HEATING	845
US	-39.3261	17:44:36	2023-11-09	67			HEATING	845
US	-39.3495	17:44:37	2023-11-09	68			HEATING	845
US	-39.3339	17:44:38	2023-11-09	69			HEATING	845
US	-39.3472	17:44:39	2023-11-09	70			HEATING	845
US	-39.3352	17:44:40	2023-11-09	71			HEATING	845
US	-39.3353	17:44:41	2023-11-09	72			HEATING	845
US	-39.3251	17:44:42	2023-11-09	73			HEATING	845
US	-39.3227	17:44:43	2023-11-09	74			HEATING	845
US	-39.3318	17:44:44	2023-11-09	75			HEATING	845
US	-39.3413	17:44:45	2023-11-09	76			HEATING	845
US	-39.3395	17:44:46	2023-11-09	77			HEATING	845
US	-39.3484	17:44:47	2023-11-09	78			HEATING	845
US	-39.3493	17:44:48	2023-11-09	79			HEATING	845
US	-39.3586	17:44:49	2023-11-09	80			HEATING	845
US	-39.335	17:44:50	2023-11-09	81			HEATING	845
US	-39.3495	17:44:51	2023-11-09	82			HEATING	845
US	-39.3662	17:44:52	2023-11-09	83			HEATING	845
US	-39.342	17:44:53	2023-11-09	84			HEATING	845
US	-39.3446	17:44:54	2023-11-09	85			HEATING	845
US	-39.3229	17:44:55	2023-11-09	86			HEATING	845
US	-39.3138	17:44:56	2023-11-09	87			HEATING	845
US	-39.318	17:44:57	2023-11-09	88			HEATING	845
US	-39.3295	17:44:58	2023-11-09	89			HEATING	845
US	-39.342	17:44:59	2023-11-09	90			HEATING	845
US	-39.354	17:45:00	2023-11-09	91			HEATING	845
US	-39.3316	17:45:01	2023-11-09	92			HEATING	845
US	-39.3105	17:45:02	2023-11-09	93			HEATING	845
US	-39.3243	17:45:03	2023-11-09	94			HEATING	845
US	-39.3229	17:45:04	2023-11-09	95			HEATING	845
US	-39.3132	17:45:05	2023-11-09	96			HEATING	845
US	-39.3163	17:45:06	2023-11-09	97			HEATING	845
US	-39.321	17:45:07	2023-11-09	98			HEATING	845
US	-39.3154	17:45:08	2023-11-09	99			HEATING	845
US	-39.3158	17:45:09	2023-11-09	100			HEATING	845
US	-39.3263	17:45:10	2023-11-09	101			HEATING	845
US	-39.3261	17:45:11	2023-11-09	102			HEATING	845
US	-39.3205	17:45:12	2023-11-09	103			HEATING	845
US	-39.3206	17:45:13	2023-11-09	104			HEATING	845
US	-39.3261	17:45:14	2023-11-09	105			HEATING	845
US	-39.3215	17:45:15	2023-11-09	106			HEATING	845
US	-39.3221	17:45:16	2023-11-09	107			HEATING	845
US	-39.3214	17:45:17	2023-11-09	108			HEATING	845
US	-39.3242	17:45:18	2023-11-09	109			HEATING	845
US	-39.32	17:45:19	2023-11-09	110			HEATING	845
US	-39.32	17:45:20	2023-11-09	111			HEATING	845
US	-39.3202	17:45:21	2023-11-09	112			HEATING	845
US	-39.3205	17:45:22	2023-11-09	113			HEATING	845
US	-39.3312	17:45:23	2023-11-09	114			HEATING	845
US	-39.3192	17:45:24	2023-11-09	115			HEATING	845
US	-39.3275	17:45:25	2023-11-09	116			HEATING	845
US	-39.3309	17:45:26	2023-11-09	117			HEATING	845
US	-39.3267	17:45:27	2023-11-09	118			HEATING	845
US	-39.329	17:45:28	2023-11-09	119			HEATING	845
US	-39.3307	17:45:29	2023-11-09	120			HEATING	845
US	-39.3313	17:45:30	2023-11-09	121			HEATING	845
ST	-39.3312	17:45:31	2023-11-09	122			HEATING	845
US	-39.3325	17:45:32	2023-11-09	123			HEATING	845
US	-39.3344	17:45:33	2023-11-09	124			HEATING	845
US	-39.335	17:45:34	2023-11-09	125			HEATING	845
US	-39.3346	17:45:35	2023-11-09	126			HEATING	845
US	-39.3326	17:45:36	2023-11-09	127			HEATING	845
US	-39.3326	17:45:37	2023-11-09	128			HEATING	845
US	-39.3307	17:45:38	2023-11-09	129			HEATING	845
US	-39.3376	17:45:39	2023-11-09	130			HEATING	845
US	-39.331	17:45:40	2023-11-09	131			HEATING	845
US	-39.3308	17:45:41	2023-11-09	132			HEATING	845
US	-39.3295	17:45:42	2023-11-09	133			HEATING	845
US	-39.3309	17:45:43	2023-11-09	134			HEATING	845
US	-39.3327	17:45:44	2023-11-09	135			HEATING	845
US	-39.3321	17:45:45	2023-11-09	136			HEATING	845
US	-39.3268	17:45:46	2023-11-09	137			HEATING	845
US	-39.3244	17:45:47	2023-11-09	138			HEATING	845
US	-39.3264	17:45:48	2023-11-09	139			HEATING	845
US	-39.3305	17:45:49	2023-11-09	140			HEATING	845
US	-39.3329	17:45:50	2023-11-09	141			HEATING	845
US	-39.3318	17:45:51	2023-11-09	142			HEATING	845
US	-39.3366	17:45:52	2023-11-09	143			HEATING	845
US	-39.3304	17:45:53	2023-11-09	144			HEATING	845
US	-39.3288	17:45:54	2023-11-09	145			HEATING	845
US	-39.3298	17:45:55	2023-11-09	146			HEATING	845
US	-39.3284	17:45:56	2023-11-09	147			HEATING	845
US	-39.6936	17:51:01	2023-11-09	1	39.739	0.0406878	COOLING	796
US	-39.6964	17:51:02	2023-11-09	2			COOLING	796
US	-39.696	17:51:03	2023-11-09	3			COOLING	796
US	-39.6889	17:51:04	2023-11-09	4			COOLING	796
US	-39.6806	17:51:05	2023-11-09	5			COOLING	796
US	-39.6976	17:51:06	2023-11-09	6			COOLING	796
US	-39.6987	17:51:07	2023-11-09	7			COOLING	796
US	-39.7114	17:51:08	2023-11-09	8			COOLING	796
US	-39.7069	17:51:09	2023-11-09	9			COOLING	796
US	-39.7082	17:51:10	2023-11-09	10			COOLING	796
US	-39.7138	17:51:11	2023-11-09	11			COOLING	796
US	-39.7181	17:51:12	2023-11-09	12			COOLING	796
US	-39.7096	17:51:13	2023-11-09	13			COOLING	796
US	-39.7021	17:51:14	2023-11-09	14			COOLING	796
US	-39.6984	17:51:15	2023-11-09	15			COOLING	796
US	-39.6945	17:51:16	2023-11-09	16			COOLING	796
US	-39.6984	17:51:17	2023-11-09	17			COOLING	796
US	-39.711	17:51:18	2023-11-09	18			COOLING	796
US	-39.7045	17:51:19	2023-11-09	19			COOLING	796
US	-39.7085	17:51:20	2023-11-09	20			COOLING	796
US	-39.7068	17:51:21	2023-11-09	21			COOLING	796
US	-39.7049	17:51:22	2023-11-09	22			COOLING	796
US	-39.7162	17:51:23	2023-11-09	23			COOLING	796
US	-39.7228	17:51:24	2023-11-09	24			COOLING	796
US	-39.7211	17:51:25	2023-11-09	25			COOLING	796
US	-39.7287	17:51:26	2023-11-09	26			COOLING	796
US	-39.7113	17:51:27	2023-11-09	27			COOLING	796
US	-39.7205	17:51:28	2023-11-09	28			COOLING	796
US	-39.7138	17:51:29	2023-11-09	29			COOLING	796
US	-39.7233	17:51:30	2023-11-09	30			COOLING	796
US	-39.7218	17:51:31	2023-11-09	31			COOLING	796
US	-39.7072	17:51:32	2023-11-09	32			COOLING	796
US	-39.7074	17:51:33	2023-11-09	33			COOLING	796
US	-39.7004	17:51:34	2023-11-09	34			COOLING	796
US	-39.7122	17:51:35	2023-11-09	35			COOLING	796
US	-39.7181	17:51:36	2023-11-09	36			COOLING	796
US	-39.7201	17:51:37	2023-11-09	37			COOLING	796
US	-39.7162	17:51:38	2023-11-09	38			COOLING	796
US	-39.7299	17:51:39	2023-11-09	39			COOLING	796
US	-39.7277	17:51:40	2023-11-09	40			COOLING	796
US	-39.72	17:51:41	2023-11-09	41			COOLING	796
US	-39.7295	17:51:42	2023-11-09	42			COOLING	796
US	-39.7257	17:51:43	2023-11-09	43			COOLING	796
US	-39.7277	17:51:44	2023-11-09	44			COOLING	796
US	-39.7324	17:51:45	2023-11-09	45			COOLING	796
US	-39.736	17:51:46	2023-11-09	46			COOLING	796
US	-39.7357	17:51:47	2023-11-09	47			COOLING	796
US	-39.7269	17:51:48	2023-11-09	48			COOLING	796
US	-39.7323	17:51:49	2023-11-09	49			COOLING	796
US	-39.7327	17:51:50	2023-11-09	50			COOLING	796
US	-39.7322	17:51:51	2023-11-09	51			COOLING	796
US	-39.7302	17:51:52	2023-11-09	52			COOLING	796
US	-39.7281	17:51:53	2023-11-09	53			COOLING	796
US	-39.7305	17:51:54	2023-11-09	54			COOLING	796
US	-39.7304	17:51:55	2023-11-09	55			COOLING	796
US	-39.7286	17:51:56	2023-11-09	56			COOLING	796
US	-39.7233	17:51:57	2023-11-09	57			COOLING	796
US	-39.7376	17:51:58	2023-11-09	58			COOLING	796
US	-39.7609	17:51:59	2023-11-09	59			COOLING	796
US	-39.7511	17:52:00	2023-11-09	60			COOLING	796
US	-39.7471	17:52:01	2023-11-09	61			COOLING	796
US	-39.7413	17:52:02	2023-11-09	62			COOLING	796
US	-39.7201	17:52:03	2023-11-09	63			COOLING	796
US	-39.7328	17:52:04	2023-11-09	64			COOLING	796
US	-39.7427	17:52:05	2023-11-09	65			COOLING	796
US	-39.7319	17:52:06	2023-11-09	66			COOLING	796
US	-39.731	17:52:07	2023-11-09	67			COOLING	796
US	-39.7445	17:52:08	2023-11-09	68			COOLING	796
US	-39.7396	17:52:09	2023-11-09	69			COOLING	796
US	-39.7387	17:52:10	2023-11-09	70			COOLING	796
US	-39.7485	17:52:11	2023-11-09	71			COOLING	796
US	-39.7557	17:52:12	2023-11-09	72			COOLING	796
US	-39.7464	17:52:13	2023-11-09	73			COOLING	796
US	-39.7552	17:52:14	2023-11-09	74			COOLING	796
US	-39.76	17:52:15	2023-11-09	75			COOLING	796
US	-39.758	17:52:16	2023-11-09	76			COOLING	796
US	-39.7453	17:52:17	2023-11-09	77			COOLING	796
US	-39.7435	17:52:18	2023-11-09	78			COOLING	796
US	-39.7417	17:52:19	2023-11-09	79			COOLING	796
US	-39.745	17:52:20	2023-11-09	80			COOLING	796
US	-39.7412	17:52:21	2023-11-09	81			COOLING	796
US	-39.7443	17:52:22	2023-11-09	82			COOLING	796
US	-39.7321	17:52:23	2023-11-09	83			COOLING	796
US	-39.7358	17:52:24	2023-11-09	84			COOLING	796
US	-39.7383	17:52:25	2023-11-09	85			COOLING	796
US	-39.7657	17:52:26	2023-11-09	86			COOLING	796
US	-39.7501	17:52:27	2023-11-09	87			COOLING	796
US	-39.7424	17:52:28	2023-11-09	88			COOLING	796
US	-39.7464	17:52:29	2023-11-09	89			COOLING	796
US	-39.7474	17:52:30	2023-11-09	90			COOLING	796
US	-39.7432	17:52:31	2023-11-09	91			COOLING	796
US	-39.7434	17:52:32	2023-11-09	92			COOLING	796
US	-39.7398	17:52:33	2023-11-09	93			COOLING	796
US	-39.7512	17:52:34	2023-11-09	94			COOLING	796
US	-39.7571	17:52:35	2023-11-09	95			COOLING	796
US	-39.7418	17:52:36	2023-11-09	96			COOLING	796
US	-39.7506	17:52:37	2023-11-09	97			COOLING	796
US	-39.7645	17:52:38	2023-11-09	98			COOLING	796
US	-39.7751	17:52:39	2023-11-09	99			COOLING	796
US	-39.7799	17:52:40	2023-11-09	100			COOLING	796
US	-39.7637	17:52:41	2023-11-09	101			COOLING	796
US	-39.7449	17:52:42	2023-11-09	102			COOLING	796
US	-39.7438	17:52:43	2023-11-09	103			COOLING	796
US	-39.7544	17:52:44	2023-11-09	104			COOLING	796
US	-39.7543	17:52:45	2023-11-09	105			COOLING	796
US	-39.742	17:52:46	2023-11-09	106			COOLING	796
US	-39.7544	17:52:47	2023-11-09	107			COOLING	796
US	-39.7497	17:52:48	2023-11-09	108			COOLING	796
US	-39.7558	17:52:49	2023-11-09	109			COOLING	796
US	-39.7719	17:52:50	2023-11-09	110			COOLING	796
US	-39.7518	17:52:51	2023-11-09	111			COOLING	796
US	-39.7499	17:52:52	2023-11-09	112			COOLING	796
US	-39.7694	17:52:53	2023-11-09	113			COOLING	796
US	-39.7537	17:52:54	2023-11-09	114			COOLING	796
US	-39.7485	17:52:55	2023-11-09	115			COOLING	796
US	-39.7495	17:52:56	2023-11-09	116			COOLING	796
US	-39.754	17:52:57	2023-11-09	117			COOLING	796
US	-39.7617	17:52:58	2023-11-09	118			COOLING	796
US	-39.7603	17:52:59	2023-11-09	119			COOLING	796
US	-39.7614	17:53:00	2023-11-09	120			COOLING	796
US	-39.7615	17:53:01	2023-11-09	121			COOLING	796
US	-39.7653	17:53:02	2023-11-09	122			COOLING	796
US	-39.7582	17:53:03	2023-11-09	123			COOLING	796
US	-39.7732	17:53:04	2023-11-09	124			COOLING	796
US	-39.7725	17:53:05	2023-11-09	125			COOLING	796
US	-39.7915	17:53:06	2023-11-09	126			COOLING	796
US	-39.756	17:53:07	2023-11-09	127			COOLING	796
US	-39.7375	17:53:08	2023-11-09	128			COOLING	796
US	-39.7421	17:53:09	2023-11-09	129			COOLING	796
US	-39.7665	17:53:10	2023-11-09	130			COOLING	796
US	-39.7472	17:53:11	2023-11-09	131			COOLING	796
US	-39.7574	17:53:12	2023-11-09	132			COOLING	796
US	-39.7438	17:53:13	2023-11-09	133			COOLING	796
US	-39.7523	17:53:14	2023-11-09	134			COOLING	796
US	-39.7597	17:53:15	2023-11-09	135			COOLING	796
US	-39.7518	17:53:16	2023-11-09	136			COOLING	796
US	-39.7412	17:53:17	2023-11-09	137			COOLING	796
US	-39.7484	17:53:18	2023-11-09	138			COOLING	796
US	-39.7427	17:53:19	2023-11-09	139			COOLING	796
US	-39.7547	17:53:20	2023-11-09	140			COOLING	796
US	-39.7569	17:53:21	2023-11-09	141			COOLING	796
US	-39.7927	17:53:22	2023-11-09	142			COOLING	796
US	-39.7714	17:53:23	2023-11-09	143			COOLING	796
US	-39.7713	17:53:24	2023-11-09	144			COOLING	796
US	-39.828	17:53:25	2023-11-09	145			COOLING	796
US	-39.8395	17:53:26	2023-11-09	146			COOLING	796
US	-39.7858	17:53:27	2023-11-09	147			COOLING	796
US	-39.7937	17:53:28	2023-11-09	148			COOLING	796
US	-39.7646	17:53:29	2023-11-09	149			COOLING	796
US	-39.7581	17:53:30	2023-11-09	150			COOLING	796
US	-39.7489	17:53:31	2023-11-09	151			COOLING	796
US	-39.7779	17:53:32	2023-11-09	152			COOLING	796
US	-39.7774	17:53:33	2023-11-09	153			COOLING	796
US	-39.7633	17:53:34	2023-11-09	154			COOLING	796
US	-39.7638	17:53:35	2023-11-09	155			COOLING	796
US	-39.7941	17:53:36	2023-11-09	156			COOLING	796
US	-39.8266	17:53:37	2023-11-09	157			COOLING	796
US	-39.8569	17:53:38	2023-11-09	158			COOLING	796
US	-39.818	17:53:39	2023-11-09	159			COOLING	796
US	-39.7719	17:53:40	2023-11-09	160			COOLING	796
US	-39.7826	17:53:41	2023-11-09	161			COOLING	796
US	-39.7609	17:53:42	2023-11-09	162			COOLING	796
US	-39.7829	17:53:43	2023-11-09	163			COOLING	796
US	-39.7713	17:53:44	2023-11-09	164			COOLING	796
US	-39.779	17:53:45	2023-11-09	165			COOLING	796
US	-39.7671	17:53:46	2023-11-09	166			COOLING	796
US	-39.7493	17:53:47	2023-11-09	167			COOLING	796
US	-39.7786	17:53:48	2023-11-09	168			COOLING	796
US	-39.7808	17:53:49	2023-11-09	169			COOLING	796
US	-39.7652	17:53:50	2023-11-09	170			COOLING	796
US	-39.7598	17:53:51	2023-11-09	171			COOLING	796
US	-39.7672	17:53:52	2023-11-09	172			COOLING	796
US	-39.7663	17:53:53	2023-11-09	173			COOLING	796
US	-39.7588	17:53:54	2023-11-09	174			COOLING	796
US	-39.7626	17:53:55	2023-11-09	175			COOLING	796
US	-39.8412	17:53:56	2023-11-09	176			COOLING	796
US	-39.8515	17:53:57	2023-11-09	177			COOLING	796
US	-39.8523	17:53:58	2023-11-09	178			COOLING	796
US	-39.8055	17:53:59	2023-11-09	179			COOLING	796
US	-39.7737	17:54:00	2023-11-09	180			COOLING	796
US	-39.7418	17:54:01	2023-11-09	181			COOLING	796
US	-39.7393	17:54:02	2023-11-09	182			COOLING	796
US	-39.7603	17:54:03	2023-11-09	183			COOLING	796
US	-39.7603	17:54:04	2023-11-09	184			COOLING	796
US	-39.7499	17:54:05	2023-11-09	185			COOLING	796
US	-39.7587	17:54:06	2023-11-09	186			COOLING	796
US	-39.7367	17:54:07	2023-11-09	187			COOLING	796
US	-39.7527	17:54:08	2023-11-09	188			COOLING	796
US	-39.7595	17:54:09	2023-11-09	189			COOLING	796
US	-39.7662	17:54:10	2023-11-09	190			COOLING	796
US	-39.7865	17:54:11	2023-11-09	191			COOLING	796
US	-39.8181	17:54:12	2023-11-09	192			COOLING	796
US	-39.785	17:54:13	2023-11-09	193			COOLING	796
US	-39.7574	17:54:14	2023-11-09	194			COOLING	796
US	-39.7674	17:54:15	2023-11-09	195			COOLING	796
US	-39.7561	17:54:16	2023-11-09	196			COOLING	796
US	-39.7498	17:54:17	2023-11-09	197			COOLING	796
US	-39.7464	17:54:18	2023-11-09	198			COOLING	796
US	-39.7681	17:54:19	2023-11-09	199			COOLING	796
US	-39.7271	17:54:20	2023-11-09	200			COOLING	796
US	-39.754	17:54:21	2023-11-09	201			COOLING	796
US	-39.7752	17:54:22	2023-11-09	202			COOLING	796
US	-39.6954	17:54:23	2023-11-09	203			COOLING	796
US	-39.6583	17:54:24	2023-11-09	204			COOLING	796
US	-39.6388	17:54:25	2023-11-09	205			COOLING	796
US	-39.6615	17:54:26	2023-11-09	206			COOLING	796
US	-39.7257	17:54:27	2023-11-09	207			COOLING	796
US	-39.6085	17:54:28	2023-11-09	208			COOLING	796
US	-39.6223	17:54:29	2023-11-09	209			COOLING	796
US	-39.7161	17:54:30	2023-11-09	210			COOLING	796
US	-39.7411	17:54:31	2023-11-09	211			COOLING	796
US	-39.7068	17:54:32	2023-11-09	212			COOLING	796
US	-39.7268	17:54:33	2023-11-09	213			COOLING	796
US	-39.7212	17:54:34	2023-11-09	214			COOLING	796
US	-39.7311	17:54:35	2023-11-09	215			COOLING	796
US	-39.7525	17:54:36	2023-11-09	216			COOLING	796
US	-39.7719	17:54:37	2023-11-09	217			COOLING	796
US	-39.7515	17:54:38	2023-11-09	218			COOLING	796
US	-39.786	17:54:39	2023-11-09	219			COOLING	796
US	-39.7518	17:54:40	2023-11-09	220			COOLING	796
US	-39.6606	17:54:41	2023-11-09	221			COOLING	796
US	-39.6507	17:54:42	2023-11-09	222			COOLING	796
US	-39.6464	17:54:43	2023-11-09	223			COOLING	796
US	-39.6211	17:54:44	2023-11-09	224			COOLING	796
US	-39.5919	17:54:45	2023-11-09	225			COOLING	796
US	-39.6146	17:54:46	2023-11-09	226			COOLING	796
US	-39.5572	17:54:47	2023-11-09	227			COOLING	796
US	-39.6348	17:54:48	2023-11-09	228			COOLING	796
US	-39.6291	17:54:49	2023-11-09	229			COOLING	796
US	-39.6328	17:54:50	2023-11-09	230			COOLING	796
US	-39.696	17:54:51	2023-11-09	231			COOLING	796
US	-39.7268	17:54:52	2023-11-09	232			COOLING	796
US	-39.7038	17:54:53	2023-11-09	233			COOLING	796
US	-39.721	17:54:54	2023-11-09	234			COOLING	796
US	-39.7557	17:54:55	2023-11-09	235			COOLING	796
US	-39.6868	17:54:56	2023-11-09	236			COOLING	796
US	-39.5887	17:54:57	2023-11-09	237			COOLING	796
US	-39.6566	17:54:58	2023-11-09	238			COOLING	796
US	-39.7533	17:54:59	2023-11-09	239			COOLING	796
US	-39.74	17:55:00	2023-11-09	240			COOLING	796
US	-39.7382	17:55:01	2023-11-09	241			COOLING	796
US	-39.7631	17:55:02	2023-11-09	242			COOLING	796
US	-39.7603	17:55:03	2023-11-09	243			COOLING	796
US	-39.7305	17:55:04	2023-11-09	244			COOLING	796
US	-39.7394	17:55:05	2023-11-09	245			COOLING	796
US	-39.7538	17:55:06	2023-11-09	246			COOLING	796
US	-39.7388	17:55:07	2023-11-09	247			COOLING	796
US	-39.7586	17:55:08	2023-11-09	248			COOLING	796
US	-39.749	17:55:09	2023-11-09	249			COOLING	796
US	-39.7228	17:55:10	2023-11-09	250			COOLING	796
US	-39.7414	17:55:11	2023-11-09	251			COOLING	796
US	-39.7499	17:55:12	2023-11-09	252			COOLING	796
US	-39.7625	17:55:13	2023-11-09	253			COOLING	796
US	-39.7442	17:55:14	2023-11-09	254			COOLING	796
US	-39.7323	17:55:15	2023-11-09	255			COOLING	796
US	-39.7503	17:55:16	2023-11-09	256			COOLING	796
US	-39.7683	17:55:17	2023-11-09	257			COOLING	796
US	-39.7689	17:55:18	2023-11-09	258			COOLING	796
US	-39.7859	17:55:19	2023-11-09	259			COOLING	796
US	-39.7461	17:55:20	2023-11-09	260			COOLING	796
US	-39.7445	17:55:21	2023-11-09	261			COOLING	796
US	-39.7513	17:55:22	2023-11-09	262			COOLING	796
US	-39.7796	17:55:23	2023-11-09	263			COOLING	796
US	-39.7558	17:55:24	2023-11-09	264			COOLING	796
US	-39.7552	17:55:25	2023-11-09	265			COOLING	796
US	-39.7653	17:55:26	2023-11-09	266			COOLING	796
US	-39.7657	17:55:27	2023-11-09	267			COOLING	796
US	-39.7579	17:55:28	2023-11-09	268			COOLING	796
US	-39.7461	17:55:29	2023-11-09	269			COOLING	796
US	-39.7626	17:55:30	2023-11-09	270			COOLING	796
US	-39.7641	17:55:31	2023-11-09	271			COOLING	796
US	-39.7107	17:55:32	2023-11-09	272			COOLING	796
US	-39.7288	17:55:33	2023-11-09	273			COOLING	796
US	-39.7323	17:55:34	2023-11-09	274			COOLING	796
US	-39.6895	17:55:35	2023-11-09	275			COOLING	796
US	-39.6451	17:55:36	2023-11-09	276			COOLING	796
US	-39.6832	17:55:37	2023-11-09	277			COOLING	796
US	-39.6887	17:55:38	2023-11-09	278			COOLING	796
US	-39.689	17:55:39	2023-11-09	279			COOLING	796
US	-39.6862	17:55:40	2023-11-09	280			COOLING	796
US	-39.7273	17:55:41	2023-11-09	281			COOLING	796
US	-39.7497	17:55:42	2023-11-09	282			COOLING	796
US	-39.7396	17:55:43	2023-11-09	283			COOLING	796
US	-39.7513	17:55:44	2023-11-09	284			COOLING	796
US	-39.7411	17:55:45	2023-11-09	285			COOLING	796
US	-39.7549	17:55:46	2023-11-09	286			COOLING	796
US	-39.7519	17:55:47	2023-11-09	287			COOLING	796
US	-39.7568	17:55:48	2023-11-09	288			COOLING	796
US	-39.7518	17:55:49	2023-11-09	289			COOLING	796
US	-39.7449	17:55:50	2023-11-09	290			COOLING	796
US	-39.705	17:55:51	2023-11-09	291			COOLING	796
US	-39.7411	17:55:52	2023-11-09	292			COOLING	796
US	-40.6288	18:08:23	2023-11-09	1	40.6048	0.00964349	COOLING	697
US	-40.6244	18:08:24	2023-11-09	2			COOLING	697
US	-40.625	18:08:25	2023-11-09	3			COOLING	697
US	-40.6104	18:08:26	2023-11-09	4			COOLING	697
US	-40.619	18:08:27	2023-11-09	5			COOLING	697
US	-40.615	18:08:28	2023-11-09	6			COOLING	697
US	-40.6134	18:08:29	2023-11-09	7			COOLING	697
US	-40.618	18:08:30	2023-11-09	8			COOLING	697
US	-40.6112	18:08:31	2023-11-09	9			COOLING	697
US	-40.6087	18:08:32	2023-11-09	10			COOLING	697
US	-40.6092	18:08:33	2023-11-09	11			COOLING	697
US	-40.6169	18:08:34	2023-11-09	12			COOLING	697
US	-40.611	18:08:35	2023-11-09	13			COOLING	697
US	-40.6072	18:08:36	2023-11-09	14			COOLING	697
US	-40.6061	18:08:37	2023-11-09	15			COOLING	697
US	-40.6041	18:08:38	2023-11-09	16			COOLING	697
US	-40.5944	18:08:39	2023-11-09	17			COOLING	697
US	-40.616	18:08:40	2023-11-09	18			COOLING	697
US	-40.6183	18:08:41	2023-11-09	19			COOLING	697
US	-40.6117	18:08:42	2023-11-09	20			COOLING	697
US	-40.6196	18:08:43	2023-11-09	21			COOLING	697
US	-40.6127	18:08:44	2023-11-09	22			COOLING	697
US	-40.6095	18:08:45	2023-11-09	23			COOLING	697
US	-40.602	18:08:46	2023-11-09	24			COOLING	697
US	-40.608	18:08:47	2023-11-09	25			COOLING	697
US	-40.5988	18:08:48	2023-11-09	26			COOLING	697
US	-40.6021	18:08:49	2023-11-09	27			COOLING	697
US	-40.6028	18:08:50	2023-11-09	28			COOLING	697
US	-40.6175	18:08:51	2023-11-09	29			COOLING	697
US	-40.6126	18:08:52	2023-11-09	30			COOLING	697
US	-40.6037	18:08:53	2023-11-09	31			COOLING	697
US	-40.6086	18:08:54	2023-11-09	32			COOLING	697
US	-40.6209	18:08:55	2023-11-09	33			COOLING	697
US	-40.6242	18:08:56	2023-11-09	34			COOLING	697
US	-40.6059	18:08:57	2023-11-09	35			COOLING	697
US	-40.6042	18:08:58	2023-11-09	36			COOLING	697
US	-40.612	18:08:59	2023-11-09	37			COOLING	697
US	-40.6071	18:09:00	2023-11-09	38			COOLING	697
US	-40.5965	18:09:01	2023-11-09	39			COOLING	697
US	-40.6054	18:09:02	2023-11-09	40			COOLING	697
US	-40.6055	18:09:03	2023-11-09	41			COOLING	697
US	-40.6082	18:09:04	2023-11-09	42			COOLING	697
US	-40.6062	18:09:05	2023-11-09	43			COOLING	697
US	-40.6082	18:09:06	2023-11-09	44			COOLING	697
US	-40.6181	18:09:07	2023-11-09	45			COOLING	697
US	-40.6326	18:09:08	2023-11-09	46			COOLING	697
US	-40.5993	18:09:09	2023-11-09	47			COOLING	697
US	-40.6122	18:09:10	2023-11-09	48			COOLING	697
US	-40.6071	18:09:11	2023-11-09	49			COOLING	697
US	-40.6048	18:09:12	2023-11-09	50			COOLING	697
US	-40.5931	18:09:13	2023-11-09	51			COOLING	697
US	-40.5938	18:09:14	2023-11-09	52			COOLING	697
US	-40.6143	18:09:15	2023-11-09	53			COOLING	697
US	-40.6102	18:09:16	2023-11-09	54			COOLING	697
US	-40.6221	18:09:17	2023-11-09	55			COOLING	697
US	-40.6139	18:09:18	2023-11-09	56			COOLING	697
US	-40.5947	18:09:19	2023-11-09	57			COOLING	697
US	-40.585	18:09:20	2023-11-09	58			COOLING	697
US	-40.6019	18:09:21	2023-11-09	59			COOLING	697
US	-40.5976	18:09:22	2023-11-09	60			COOLING	697
US	-40.6044	18:09:23	2023-11-09	61			COOLING	697
US	-40.6071	18:09:24	2023-11-09	62			COOLING	697
US	-40.6027	18:09:25	2023-11-09	63			COOLING	697
US	-40.6189	18:09:26	2023-11-09	64			COOLING	697
US	-40.5976	18:09:27	2023-11-09	65			COOLING	697
US	-40.5899	18:09:28	2023-11-09	66			COOLING	697
US	-40.6085	18:09:29	2023-11-09	67			COOLING	697
US	-40.6067	18:09:30	2023-11-09	68			COOLING	697
US	-40.6021	18:09:31	2023-11-09	69			COOLING	697
US	-40.6166	18:09:32	2023-11-09	70			COOLING	697
US	-40.5982	18:09:33	2023-11-09	71			COOLING	697
US	-40.5928	18:09:34	2023-11-09	72			COOLING	697
US	-40.5959	18:09:35	2023-11-09	73			COOLING	697
US	-40.5921	18:09:36	2023-11-09	74			COOLING	697
US	-40.6112	18:09:37	2023-11-09	75			COOLING	697
US	-40.6075	18:09:38	2023-11-09	76			COOLING	697
US	-40.6144	18:09:39	2023-11-09	77			COOLING	697
US	-40.6129	18:09:40	2023-11-09	78			COOLING	697
US	-40.5883	18:09:41	2023-11-09	79			COOLING	697
US	-40.5894	18:09:42	2023-11-09	80			COOLING	697
US	-40.616	18:09:43	2023-11-09	81			COOLING	697
US	-40.6222	18:09:44	2023-11-09	82			COOLING	697
US	-40.6218	18:09:45	2023-11-09	83			COOLING	697
US	-40.6079	18:09:46	2023-11-09	84			COOLING	697
US	-40.6058	18:09:47	2023-11-09	85			COOLING	697
US	-40.5999	18:09:48	2023-11-09	86			COOLING	697
US	-40.6066	18:09:49	2023-11-09	87			COOLING	697
US	-40.6039	18:09:50	2023-11-09	88			COOLING	697
US	-40.598	18:09:51	2023-11-09	89			COOLING	697
US	-40.6013	18:09:52	2023-11-09	90			COOLING	697
US	-40.5959	18:09:53	2023-11-09	91			COOLING	697
US	-40.6083	18:09:54	2023-11-09	92			COOLING	697
US	-40.6048	18:09:55	2023-11-09	93			COOLING	697
US	-40.604	18:09:56	2023-11-09	94			COOLING	697
US	-40.5978	18:09:57	2023-11-09	95			COOLING	697
US	-40.5958	18:09:58	2023-11-09	96			COOLING	697
US	-40.5876	18:09:59	2023-11-09	97			COOLING	697
US	-40.5893	18:10:00	2023-11-09	98			COOLING	697
US	-40.5897	18:10:01	2023-11-09	99			COOLING	697
US	-40.6011	18:10:02	2023-11-09	100			COOLING	697
US	-40.6	18:10:03	2023-11-09	101			COOLING	697
US	-40.6083	18:10:04	2023-11-09	102			COOLING	697
US	-40.6054	18:10:05	2023-11-09	103			COOLING	697
US	-40.6071	18:10:06	2023-11-09	104			COOLING	697
US	-40.5891	18:10:07	2023-11-09	105			COOLING	697
US	-40.5965	18:10:08	2023-11-09	106			COOLING	697
US	-40.6114	18:10:09	2023-11-09	107			COOLING	697
US	-40.6081	18:10:10	2023-11-09	108			COOLING	697
US	-40.6011	18:10:11	2023-11-09	109			COOLING	697
US	-40.6014	18:10:12	2023-11-09	110			COOLING	697
US	-40.5925	18:10:13	2023-11-09	111			COOLING	697
US	-40.5901	18:10:14	2023-11-09	112			COOLING	697
US	-40.6021	18:10:15	2023-11-09	113			COOLING	697
US	-40.6082	18:10:16	2023-11-09	114			COOLING	697
US	-40.6041	18:10:17	2023-11-09	115			COOLING	697
US	-40.6036	18:10:18	2023-11-09	116			COOLING	697
US	-40.5998	18:10:19	2023-11-09	117			COOLING	697
US	-40.6054	18:10:20	2023-11-09	118			COOLING	697
US	-40.6003	18:10:21	2023-11-09	119			COOLING	697
US	-40.5926	18:10:22	2023-11-09	120			COOLING	697
US	-40.5986	18:10:23	2023-11-09	121			COOLING	697
US	-40.6049	18:10:24	2023-11-09	122			COOLING	697
US	-40.605	18:10:25	2023-11-09	123			COOLING	697
US	-40.6105	18:10:26	2023-11-09	124			COOLING	697
US	-40.6158	18:10:27	2023-11-09	125			COOLING	697
US	-40.6198	18:10:28	2023-11-09	126			COOLING	697
US	-40.5956	18:10:29	2023-11-09	127			COOLING	697
US	-40.5829	18:10:30	2023-11-09	128			COOLING	697
US	-40.5869	18:10:31	2023-11-09	129			COOLING	697
US	-40.5953	18:10:32	2023-11-09	130			COOLING	697
US	-40.5953	18:10:33	2023-11-09	131			COOLING	697
US	-40.6033	18:10:34	2023-11-09	132			COOLING	697
US	-40.6002	18:10:35	2023-11-09	133			COOLING	697
US	-40.5924	18:10:36	2023-11-09	134			COOLING	697
US	-40.5869	18:10:37	2023-11-09	135			COOLING	697
US	-40.5944	18:10:38	2023-11-09	136			COOLING	697
US	-40.5902	18:10:39	2023-11-09	137			COOLING	697
US	-40.587	18:10:40	2023-11-09	138			COOLING	697
US	-40.5984	18:10:41	2023-11-09	139			COOLING	697
US	-40.6036	18:10:42	2023-11-09	140			COOLING	697
US	-40.6073	18:10:43	2023-11-09	141			COOLING	697
US	-40.5996	18:10:44	2023-11-09	142			COOLING	697
US	-40.6016	18:10:45	2023-11-09	143			COOLING	697
US	-40.6037	18:10:46	2023-11-09	144			COOLING	697
ST	-40.604	18:10:47	2023-11-09	145			COOLING	697
US	-40.6102	18:10:48	2023-11-09	146			COOLING	697
US	-40.6088	18:10:49	2023-11-09	147			COOLING	697
US	-40.6008	18:10:50	2023-11-09	148			COOLING	697
US	-40.6069	18:10:51	2023-11-09	149			COOLING	697
US	-40.5996	18:10:52	2023-11-09	150			COOLING	697
US	-40.5951	18:10:53	2023-11-09	151			COOLING	697
US	-41.4335	18:24:48	2023-11-09	1	41.4357	0.0113065	COOLING	597
US	-41.4271	18:24:49	2023-11-09	2			COOLING	597
US	-41.417	18:24:50	2023-11-09	3			COOLING	597
US	-41.3987	18:24:51	2023-11-09	4			COOLING	597
US	-41.4134	18:24:52	2023-11-09	5			COOLING	597
US	-41.4223	18:24:53	2023-11-09	6			COOLING	597
US	-41.422	18:24:54	2023-11-09	7			COOLING	597
US	-41.4235	18:24:55	2023-11-09	8			COOLING	597
US	-41.4405	18:24:56	2023-11-09	9			COOLING	597
US	-41.441	18:24:57	2023-11-09	10			COOLING	597
US	-41.4348	18:24:58	2023-11-09	11			COOLING	597
US	-41.4004	18:24:59	2023-11-09	12			COOLING	597
US	-41.4007	18:25:00	2023-11-09	13			COOLING	597
US	-41.418	18:25:01	2023-11-09	14			COOLING	597
US	-41.4332	18:25:02	2023-11-09	15			COOLING	597
US	-41.4274	18:25:03	2023-11-09	16			COOLING	597
US	-41.4213	18:25:04	2023-11-09	17			COOLING	597
US	-41.4388	18:25:05	2023-11-09	18			COOLING	597
US	-41.4423	18:25:06	2023-11-09	19			COOLING	597
US	-41.4264	18:25:07	2023-11-09	20			COOLING	597
US	-41.439	18:25:08	2023-11-09	21			COOLING	597
US	-41.4438	18:25:09	2023-11-09	22			COOLING	597
US	-41.4345	18:25:10	2023-11-09	23			COOLING	597
US	-41.43	18:25:11	2023-11-09	24			COOLING	597
US	-41.4351	18:25:12	2023-11-09	25			COOLING	597
US	-41.436	18:25:13	2023-11-09	26			COOLING	597
US	-41.4218	18:25:14	2023-11-09	27			COOLING	597
US	-41.4227	18:25:15	2023-11-09	28			COOLING	597
US	-41.4449	18:25:16	2023-11-09	29			COOLING	597
US	-41.426	18:25:17	2023-11-09	30			COOLING	597
US	-41.4227	18:25:18	2023-11-09	31			COOLING	597
US	-41.424	18:25:19	2023-11-09	32			COOLING	597
US	-41.4249	18:25:20	2023-11-09	33			COOLING	597
US	-41.4354	18:25:21	2023-11-09	34			COOLING	597
US	-41.4509	18:25:22	2023-11-09	35			COOLING	597
US	-41.446	18:25:23	2023-11-09	36			COOLING	597
US	-41.4421	18:25:24	2023-11-09	37			COOLING	597
US	-41.4442	18:25:25	2023-11-09	38			COOLING	597
US	-41.4334	18:25:26	2023-11-09	39			COOLING	597
US	-41.4346	18:25:27	2023-11-09	40			COOLING	597
US	-41.4391	18:25:28	2023-11-09	41			COOLING	597
US	-41.4394	18:25:29	2023-11-09	42			COOLING	597
ST	-41.4395	18:25:30	2023-11-09	43			COOLING	597
US	-41.4231	18:25:31	2023-11-09	44			COOLING	597
US	-41.4244	18:25:32	2023-11-09	45			COOLING	597
US	-41.4402	18:25:33	2023-11-09	46			COOLING	597
US	-41.4272	18:25:34	2023-11-09	47			COOLING	597
US	-41.432	18:25:35	2023-11-09	48			COOLING	597
US	-41.4275	18:25:36	2023-11-09	49			COOLING	597
US	-41.4173	18:25:37	2023-11-09	50			COOLING	597
US	-41.442	18:25:38	2023-11-09	51			COOLING	597
US	-41.4417	18:25:39	2023-11-09	52			COOLING	597
US	-41.4251	18:25:40	2023-11-09	53			COOLING	597
US	-41.4203	18:25:41	2023-11-09	54			COOLING	597
US	-41.4273	18:25:42	2023-11-09	55			COOLING	597
US	-41.4381	18:25:43	2023-11-09	56			COOLING	597
US	-41.4345	18:25:44	2023-11-09	57			COOLING	597
US	-41.4318	18:25:45	2023-11-09	58			COOLING	597
US	-41.4338	18:25:46	2023-11-09	59			COOLING	597
US	-41.434	18:25:47	2023-11-09	60			COOLING	597
US	-41.4215	18:25:48	2023-11-09	61			COOLING	597
US	-41.4283	18:25:49	2023-11-09	62			COOLING	597
US	-41.4514	18:25:50	2023-11-09	63			COOLING	597
US	-41.4473	18:25:51	2023-11-09	64			COOLING	597
US	-41.4336	18:25:52	2023-11-09	65			COOLING	597
US	-41.4269	18:25:53	2023-11-09	66			COOLING	597
US	-41.4365	18:25:54	2023-11-09	67			COOLING	597
US	-41.4332	18:25:55	2023-11-09	68			COOLING	597
US	-41.4407	18:25:56	2023-11-09	69			COOLING	597
US	-41.4604	18:25:57	2023-11-09	70			COOLING	597
US	-41.4517	18:25:58	2023-11-09	71			COOLING	597
US	-41.4365	18:25:59	2023-11-09	72			COOLING	597
US	-41.4306	18:26:00	2023-11-09	73			COOLING	597
US	-41.4191	18:26:01	2023-11-09	74			COOLING	597
US	-41.4223	18:26:02	2023-11-09	75			COOLING	597
US	-41.4397	18:26:03	2023-11-09	76			COOLING	597
US	-41.4341	18:26:04	2023-11-09	77			COOLING	597
US	-41.4318	18:26:05	2023-11-09	78			COOLING	597
US	-41.4522	18:26:06	2023-11-09	79			COOLING	597
US	-41.4459	18:26:07	2023-11-09	80			COOLING	597
US	-41.4499	18:26:08	2023-11-09	81			COOLING	597
US	-41.4456	18:26:09	2023-11-09	82			COOLING	597
US	-41.4433	18:26:10	2023-11-09	83			COOLING	597
US	-41.4357	18:26:11	2023-11-09	84			COOLING	597
US	-41.4484	18:26:12	2023-11-09	85			COOLING	597
US	-41.4371	18:26:13	2023-11-09	86			COOLING	597
US	-41.4324	18:26:14	2023-11-09	87			COOLING	597
US	-41.4125	18:26:15	2023-11-09	88			COOLING	597
US	-41.4226	18:26:16	2023-11-09	89			COOLING	597
US	-41.4322	18:26:17	2023-11-09	90			COOLING	597
US	-41.4286	18:26:18	2023-11-09	91			COOLING	597
US	-41.4515	18:26:19	2023-11-09	92			COOLING	597
US	-41.436	18:26:20	2023-11-09	93			COOLING	597
US	-41.4408	18:26:21	2023-11-09	94			COOLING	597
US	-41.4529	18:26:22	2023-11-09	95			COOLING	597
US	-41.4387	18:26:23	2023-11-09	96			COOLING	597
US	-41.4389	18:26:24	2023-11-09	97			COOLING	597
US	-41.4477	18:26:25	2023-11-09	98			COOLING	597
US	-41.4572	18:26:26	2023-11-09	99			COOLING	597
US	-41.4547	18:26:27	2023-11-09	100			COOLING	597
US	-41.4556	18:26:28	2023-11-09	101			COOLING	597
US	-41.4412	18:26:29	2023-11-09	102			COOLING	597
US	-41.4289	18:26:30	2023-11-09	103			COOLING	597
US	-41.4353	18:26:31	2023-11-09	104			COOLING	597
US	-41.4535	18:26:32	2023-11-09	105			COOLING	597
US	-41.4494	18:26:33	2023-11-09	106			COOLING	597
US	-41.4413	18:26:34	2023-11-09	107			COOLING	597
US	-41.4276	18:26:35	2023-11-09	108			COOLING	597
US	-41.4277	18:26:36	2023-11-09	109			COOLING	597
US	-41.44	18:26:37	2023-11-09	110			COOLING	597
US	-41.4443	18:26:38	2023-11-09	111			COOLING	597
US	-41.4377	18:26:39	2023-11-09	112			COOLING	597
US	-41.44	18:26:40	2023-11-09	113			COOLING	597
US	-41.444	18:26:41	2023-11-09	114			COOLING	597
US	-41.4478	18:26:42	2023-11-09	115			COOLING	597
US	-41.4332	18:26:43	2023-11-09	116			COOLING	597
US	-41.4269	18:26:44	2023-11-09	117			COOLING	597
US	-41.4361	18:26:45	2023-11-09	118			COOLING	597
US	-41.4382	18:26:46	2023-11-09	119			COOLING	597
US	-41.4366	18:26:47	2023-11-09	120			COOLING	597
US	-41.4307	18:26:48	2023-11-09	121			COOLING	597
US	-41.4428	18:26:49	2023-11-09	122			COOLING	597
US	-41.4364	18:26:50	2023-11-09	123			COOLING	597
US	-41.4293	18:26:51	2023-11-09	124			COOLING	597
US	-41.4465	18:26:52	2023-11-09	125			COOLING	597
US	-41.4389	18:26:53	2023-11-09	126			COOLING	597
US	-41.4396	18:26:54	2023-11-09	127			COOLING	597
US	-41.4271	18:26:55	2023-11-09	128			COOLING	597
US	-41.4253	18:26:56	2023-11-09	129			COOLING	597
US	-41.4348	18:26:57	2023-11-09	130			COOLING	597
US	-41.4529	18:26:58	2023-11-09	131			COOLING	597
US	-41.4589	18:26:59	2023-11-09	132			COOLING	597
US	-41.4628	18:27:00	2023-11-09	133			COOLING	597
US	-41.4493	18:27:01	2023-11-09	134			COOLING	597
US	-41.43	18:27:02	2023-11-09	135			COOLING	597
US	-41.4373	18:27:03	2023-11-09	136			COOLING	597
US	-41.436	18:27:04	2023-11-09	137			COOLING	597
[truncated: 165 more rows]

## Sheet: 6 Thermal exansivity Fig 9
	Partial Differential Equation for thermal expansivity as a function of temperature and composition, using the molar volume additivity ideal mixture density model
	A = XBeF2
	B = Temperature [°C]
	WolframAlpha Pro
	Linear Molar Volume Assumption for NaF and BeF2
	d/dB((A×47.01 + (1 - A)×41.98817)/(A (0.004 B + 21.2) + (1 - A) (0.0056 B + 15.72))) = (3138.64 A^2 + 15257.4 A - 91849.1)/(-A (B - 3425.) + 3.5 B + 9825.)^2
	Linear Density Assumption for NaF and BeF2
	d/dB((A×47.01 + (1 - A)×41.98817)/((A×47.01)/(-0.0003 B + 2.17) + ((1 - A)×41.9882)/(-0.0006 B + 2.56))) = -(0.0000579088 (A + 8.36113) (A (B^2 - 3745.3 B - 9.32675×10^6) + 0.806972 B^2 - 11674.2 B + 4.22217×10^7))/(A (B - 1872.65) + 0.806972 B - 5837.1)^2

## Sheet: 7 Fig 5
Literature compilation of density measurements for fluoroberyllates
Data Sources:
		Blanke 1956				B. C. Blanke, E. N. Bousquet, M. L. Curtis, and E. L. Murphy, “DENSITY AND VISCOSITY OF FUSED MIXTURES OF LITHIUM, BERYLLIUM, AND URANIUM FLUORIDES,” MLM–1086, 4274391, Dec. 1956. doi: 10.2172/4274391.
		Park 2023				J. Park, W. Zhuo, C. Ridder, A. Leong, and J. Zhang, “Thermophysical and thermodynamic properties of NaF-BeF2-UF4-ZrF4 fuel salt,” Mater. Today Commun., vol. 37, p. 107211, Dec. 2023, doi: 10.1016/j.mtcomm.2023.107211.
		Powers 1963				W. D. Powers, S. I. Cohen, and N. D. Greene, “Physical Properties of Molten Reactor Fuels and Coolants,” Nucl. Sci. Eng., vol. 17, no. 2, pp. 200–211, Oct. 1963, doi: 10.13182/NSE63-5.
		Grimes 1965				W. R. Grimes, “Reactor Chemistry Division annual progress report for period ending December 31, 1965,” Oak Ridge National Laboratory, Oak Ridge, TN, ORNL-3913, Mar. 1966.
		Krylosov 2022				A. V. Krylosov, I. B. Polovov, and O. I. Rebrin, “Density and Electrical Conductivity of Molten Beryllium Fluoride–Alkali-Metal Chloride Salt Mixtures,” Russ. Metall. Met., vol. 2023, no. 2, pp. 229–234, Feb. 2023, doi: 10.1134/S003602952302012X.
xBeF2	xUF4	xNaF	xZrF4	Density Equation (g/cm^3)[x=Temperature (°C)]	Reference
18	12	70		-0.0007*x+3.58	Blanke 1956
14	10	76		-0.0007*x + 3.45	Blanke 1956
20	10	70		-0.0008*x+3.5	Blanke 1956
16.98	10.61	71.94	0.47	3.55513-5.98754E-4*x	Park 2023
50		50		2.25-.00040*x	Powers 1963
43		57		2.27-.00037*x	Powers 1963
52.2		47.8		2.31-.0004*x	Blanke 1956
44.41		55.59		2.34-.0004*x	Blanke 1956
52		48		2.375758843-0.000437726*x	Krylosov 2022
52		48		2.347113872-x*0.000443301	Grimes 1965
